# Supplementary material for: Global epidemiological insights on the antimicrobial resistance of Enterococcus faecium and a genomic analysis framework
Source: Microb Genom. 2025 Nov 20;11(11):001573. doi: 10.1099/mgen.0.001573 (PMC12633814; doi:10.1099/mgen.0.001573)
Supplement: Uncited Supplementary Material 2. [file mgen-11-01573-s002.xlsx]

## Sheet: E. faecium genome 20240303 data
# isolate information [A-K]												# genome information [L]	# MLST [M-U]									# vancomycin resistance genotype [V-Z]					# linezolid resistance genotype [AA-AE]
isolate	isolation_type	collection_date_year	collection_date_month	collection_date_day	location	location_country	location_subregion	host	normalized_host	isolation_source	host_disease	assembly	scheme	ST	atpA	ddl	gdh	purK	gyd	pstS	adk	vanA	vanB	vanD	van_other	any_vancomycin_geno_r	var_23S_G2576T	cfr	optrA	poxtA	any_linezolid_geno_r
PDT001772110.1	NA	2019	9	NA	China	China	NA	fly	Arthropod	fly from chicken farm	NA	GCA_030179135.1	efaecium	-	2	6?	6	1	36	1	5	0	0	0	0	FALSE	0	0	1	0	TRUE
PDT001772119.1	NA	2019	9	NA	China	China	NA	fly	Arthropod	fly from chicken farm	NA	GCA_030179355.1	efaecium	178	8	8	8	6	27	6	13	0	0	0	0	FALSE	0	0	0	1	TRUE
PDT001772124.1	NA	2019	9	NA	China	China	NA	fly	Arthropod	fly from chicken farm	NA	GCA_030179465.1	efaecium	1507	5	8	3	1	1	1	51	0	0	0	0	FALSE	0	0	1	1	TRUE
PDT000797746.1	NA	2005	11	8	Argentina: Salta	Argentina	Salta	Apis mellifera subsp. ligustica	Arthropod	gut	NA	GCA_013620665.1	efaecium	-	46	1	6	1	179	~1	2	0	0	0	0	FALSE	0	0	0	0	FALSE
PDT001297275.1	NA	2019	6	1	Egypt	Egypt	NA	Bee	Arthropod	gut	NA	GCA_023147135.1	efaecium	-	67?	1	9	2	20	5	35	0	0	0	0	FALSE	0	0	0	0	FALSE
PDT001297276.1	NA	2019	6	1	Egypt	Egypt	NA	Bee	Arthropod	gut	NA	GCA_023147155.1	efaecium	-	67?	1	9	2	20	5	35	0	0	0	0	FALSE	0	0	0	0	FALSE
PDT001567188.1	NA	2019	6	1	Egypt	Egypt	NA	Bee	Arthropod	gut	NA	GCA_027571265.1	efaecium	-	67?	1	9	2	20	5	35	0	0	0	0	FALSE	0	0	0	0	FALSE
PDT001955990.1	NA	2022	12	NA	Iraq:Almadayin Diyala	Iraq	Almadayin Diyala	Apis mellifera	Arthropod	honey bee gut; MRS agar	NA	GCA_032971265.1	efaecium	-	8	~15	8	6	~27	6	13	0	0	0	0	FALSE	0	0	0	0	FALSE
PDT001220812.1	NA	2018	5	NA	China: Beijing	China	Beijing	Apis mellifera	Arthropod	NA	NA	GCA_021398505.1	efaecium	2067	3	118	2	1	1	1	2	0	0	0	0	FALSE	0	0	0	0	FALSE
PDT000210417.2	clinical	NA	NA	NA	USA: MA, Cape Cod	USA	MA, Cape Cod	oyster	Bivalve	feces	NA	GCA_002140315.1	efaecium	2301	1	1	2	2	2	1	9	0	0	0	0	FALSE	0	0	0	0	FALSE
PDT000210416.2	clinical	2013	NA	NA	USA: Massachusetts	USA	Massachusetts	Mollusc	Bivalve	NA	NA	GCA_002140295.1	efaecium	2301	1	1	2	2	2	1	9	0	0	0	0	FALSE	0	0	0	0	FALSE
PDT001874322.1	environmental/other	2016	NA	NA	Norway: Trondelag	Norway	Trondelag	Blue mussel	Bivalve	NA	NA	GCA_031144795.1	efaecium	22	3	1	2	1	1	1	2	0	0	0	0	FALSE	0	0	0	0	FALSE
PDT001874321.1	environmental/other	2016	NA	NA	Norway: Trondelag	Norway	Trondelag	Blue mussel	Bivalve	NA	NA	GCA_031144805.1	efaecium	328	13	18	17	10	19	6	25	0	0	0	0	FALSE	0	0	0	0	FALSE
PDT001874325.1	environmental/other	2016	NA	NA	Norway: Vestland	Norway	Vestland	European flat oyster	Bivalve	NA	NA	GCA_031144855.1	efaecium	1939	13	9	15	10	29	6	25	0	0	0	0	FALSE	0	0	0	0	FALSE
PDT001874324.1	environmental/other	2016	NA	NA	Norway: Vestland	Norway	Vestland	European flat oyster	Bivalve	NA	NA	GCA_031144865.1	efaecium	22	3	1	2	1	1	1	2	0	0	0	0	FALSE	0	0	0	0	FALSE
PDT001874323.1	environmental/other	2016	NA	NA	Norway: Trondelag	Norway	Trondelag	Blue mussel	Bivalve	NA	NA	GCA_031144875.1	efaecium	2170	3	1	2	80	1	1	3	0	0	0	0	FALSE	0	0	0	0	FALSE
PDT001874326.1	environmental/other	2016	NA	NA	Norway: Trondelag	Norway	Trondelag	Blue mussel	Bivalve	NA	NA	GCA_031145025.1	efaecium	94	8	8	8	6	10	6	13	0	0	0	0	FALSE	0	0	0	0	FALSE
PDT001874327.1	environmental/other	2016	NA	NA	Norway: Trondelag	Norway	Trondelag	Blue mussel	Bivalve	NA	NA	GCA_031145045.1	efaecium	32	3	1	2	1	1	1	3	0	0	0	0	FALSE	0	0	0	0	FALSE
PDT001874328.1	environmental/other	2016	NA	NA	Norway: Rogaland	Norway	Rogaland	European flat oyster	Bivalve	NA	NA	GCA_031145105.1	efaecium	1206	13	8	8	2	10	6	24	0	0	0	0	FALSE	0	0	0	0	FALSE
PDT001874329.1	environmental/other	2016	NA	NA	Norway: Trondelag	Norway	Trondelag	Blue mussel	Bivalve	NA	NA	GCA_031145115.1	efaecium	2067	3	118	2	1	1	1	2	0	0	0	0	FALSE	0	0	0	0	FALSE
PDT001874330.1	environmental/other	2016	NA	NA	Norway: Troms & Finnmark	Norway	Troms & Finnmark	Blue mussel	Bivalve	NA	NA	GCA_031145185.1	efaecium	29	5	1	3	1	1	1	4	0	0	0	0	FALSE	0	0	0	0	FALSE
PDT001874331.1	environmental/other	2016	NA	NA	Norway: Rogaland	Norway	Rogaland	Great scallop	Bivalve	NA	NA	GCA_031145195.1	efaecium	2007	4	5	6	1	1	5	3	0	0	0	0	FALSE	0	0	0	0	FALSE
PDT001874332.1	environmental/other	2016	NA	NA	Norway: Trondelag	Norway	Trondelag	Blue mussel	Bivalve	NA	NA	GCA_031145205.1	efaecium	2169	3	1	14	1	8	1	2	0	0	0	0	FALSE	0	0	0	0	FALSE
PDT001874333.1	environmental/other	2016	NA	NA	Norway: Trondelag	Norway	Trondelag	Blue mussel	Bivalve	NA	NA	GCA_031145365.1	efaecium	22	3	1	2	1	1	1	2	0	0	0	0	FALSE	0	0	0	0	FALSE
PDT001874334.1	environmental/other	2016	NA	NA	Norway: Trondelag	Norway	Trondelag	Blue mussel	Bivalve	NA	NA	GCA_031145375.1	efaecium	2068	3	119	2	1	1	1	3	0	0	0	0	FALSE	0	0	0	0	FALSE
PDT001874336.1	environmental/other	2016	NA	NA	Norway: Vestland	Norway	Vestland	European flat oyster	Bivalve	NA	NA	GCA_031145405.1	efaecium	2067	3	118	2	1	1	1	2	0	0	0	0	FALSE	0	0	0	0	FALSE
PDT001874335.1	environmental/other	2016	NA	NA	Norway: Nordland	Norway	Nordland	Blue mussel	Bivalve	NA	NA	GCA_031145435.1	efaecium	94	8	8	8	6	10	6	13	0	0	0	0	FALSE	0	0	0	0	FALSE
PDT001874337.1	environmental/other	2016	NA	NA	Norway: Trondelag	Norway	Trondelag	Blue mussel	Bivalve	NA	NA	GCA_031145445.1	efaecium	22	3	1	2	1	1	1	2	0	0	0	0	FALSE	0	0	0	0	FALSE
PDT001874338.1	environmental/other	2016	NA	NA	Norway: Vestland	Norway	Vestland	European flat oyster	Bivalve	NA	NA	GCA_031145565.1	efaecium	646	5	1	3	1	1	1	14	0	0	0	0	FALSE	0	0	0	0	FALSE
PDT001874339.1	environmental/other	2016	NA	NA	Norway: Vestland	Norway	Vestland	European flat oyster	Bivalve	NA	NA	GCA_031145625.1	efaecium	646	5	1	3	1	1	1	14	0	0	0	0	FALSE	0	0	0	0	FALSE
PDT001874340.1	environmental/other	2016	NA	NA	Norway: Trondelag	Norway	Trondelag	Blue mussel	Bivalve	NA	NA	GCA_031145645.1	efaecium	2168	2	13	6	1	1	5	9	0	0	0	0	FALSE	0	0	0	0	FALSE
PDT001874341.1	environmental/other	2016	NA	NA	Norway: Nordland	Norway	Nordland	Blue mussel	Bivalve	NA	NA	GCA_031145685.1	efaecium	296	8	8	8	10	10	6	25	0	0	0	0	FALSE	0	0	0	0	FALSE
PDT001874342.1	environmental/other	2016	NA	NA	Norway: Nordland	Norway	Nordland	Blue mussel	Bivalve	NA	NA	GCA_031145745.1	efaecium	32	3	1	2	1	1	1	3	0	0	0	0	FALSE	0	0	0	0	FALSE
PDT001874343.1	environmental/other	2016	NA	NA	Norway: Nordland	Norway	Nordland	Blue mussel	Bivalve	NA	NA	GCA_031145765.1	efaecium	22	3	1	2	1	1	1	2	0	0	0	0	FALSE	0	0	0	0	FALSE
PDT001874344.1	environmental/other	2016	NA	NA	Norway: Trondelag	Norway	Trondelag	Blue mussel	Bivalve	NA	NA	GCA_031145825.1	efaecium	96	16	8	16	11	19	6	13	0	0	0	0	FALSE	0	0	0	0	FALSE
PDT001874345.1	environmental/other	2016	NA	NA	Norway: Trondelag	Norway	Trondelag	Blue mussel	Bivalve	NA	NA	GCA_031145845.1	efaecium	2066	3	117	2	1	1	1	3	0	0	0	0	FALSE	0	0	0	0	FALSE
PDT001874346.1	environmental/other	2016	NA	NA	Norway: Rogaland	Norway	Rogaland	Great scallop	Bivalve	NA	NA	GCA_031145945.1	efaecium	640	3	1	6	1	7	1	5	0	0	0	0	FALSE	0	0	0	0	FALSE
PDT001874347.1	environmental/other	2016	NA	NA	Norway: Vestland	Norway	Vestland	European flat oyster	Bivalve	NA	NA	GCA_031145965.1	efaecium	123	5	1	3	1	1	1	5	0	0	0	0	FALSE	0	0	0	0	FALSE
PDT001874348.1	environmental/other	2016	NA	NA	Norway: Vestland	Norway	Vestland	European flat oyster	Bivalve	NA	NA	GCA_031146005.1	efaecium	580	8	45	23	6	68	6	13	0	0	0	0	FALSE	0	0	0	0	FALSE
PDT001874349.1	environmental/other	2016	NA	NA	Norway: Trondelag	Norway	Trondelag	Blue mussel	Bivalve	NA	NA	GCA_031146015.1	efaecium	123	5	1	3	1	1	1	5	0	0	0	0	FALSE	0	0	0	0	FALSE
PDT001874350.1	environmental/other	2016	NA	NA	Norway: Trondelag	Norway	Trondelag	Blue mussel	Bivalve	NA	NA	GCA_031146045.1	efaecium	1931	5	1	3	1	20	1	136	0	0	0	0	FALSE	0	0	0	0	FALSE
PDT001874351.1	environmental/other	2016	NA	NA	Norway: Trondelag	Norway	Trondelag	Blue mussel	Bivalve	NA	NA	GCA_031146085.1	efaecium	738	3	1	2	1	53	1	3	0	0	0	0	FALSE	0	0	0	0	FALSE
PDT001874352.1	environmental/other	2016	NA	NA	Norway: Trondelag	Norway	Trondelag	Blue mussel	Bivalve	NA	NA	GCA_031146125.1	efaecium	738	3	1	2	1	53	1	3	0	0	0	0	FALSE	0	0	0	0	FALSE
PDT001874353.1	environmental/other	2016	NA	NA	Norway: Trondelag	Norway	Trondelag	Blue mussel	Bivalve	NA	NA	GCA_031146195.1	efaecium	361	8	8	8	6	51	6	13	0	0	0	0	FALSE	0	0	0	0	FALSE
PDT001874355.1	environmental/other	2020	NA	NA	Norway: Trondelag	Norway	Trondelag	Blue mussel	Bivalve	NA	NA	GCA_031146285.1	efaecium	2081	7	5	7	1	1	1	150	0	0	0	0	FALSE	0	0	0	0	FALSE
PDT001874354.1	environmental/other	2020	NA	NA	Norway: Trondelag	Norway	Trondelag	Blue mussel	Bivalve	NA	NA	GCA_031146295.1	efaecium	22	3	1	2	1	1	1	2	0	0	0	0	FALSE	0	0	0	0	FALSE
PDT001874356.1	environmental/other	2020	NA	NA	Norway: Nordland	Norway	Nordland	Blue mussel	Bivalve	NA	NA	GCA_031146325.1	efaecium	2078	136	12	3	1	1	1	3	0	0	0	0	FALSE	0	0	0	0	FALSE
PDT001874357.1	environmental/other	2020	NA	NA	Norway: Trondelag	Norway	Trondelag	Blue mussel	Bivalve	NA	NA	GCA_031146335.1	efaecium	1236	40	12	3	1	1	1	5	0	0	0	0	FALSE	0	0	0	0	FALSE
PDT001874358.1	environmental/other	2020	NA	NA	Norway: Nordland	Norway	Nordland	Blue mussel	Bivalve	NA	NA	GCA_031146345.1	efaecium	289	8	8	8	6	40	6	13	0	0	0	0	FALSE	0	0	0	0	FALSE
PDT001874359.1	environmental/other	2020	NA	NA	Norway: Trondelag	Norway	Trondelag	Blue mussel	Bivalve	NA	NA	GCA_031146485.1	efaecium	2078	136	12	3	1	1	1	3	0	0	0	0	FALSE	0	0	0	0	FALSE
PDT001874361.1	environmental/other	2020	NA	NA	Norway: Trondelag	Norway	Trondelag	Blue mussel	Bivalve	NA	NA	GCA_031146505.1	efaecium	22	3	1	2	1	1	1	2	0	0	0	0	FALSE	0	0	0	0	FALSE
PDT001874360.1	environmental/other	2020	NA	NA	Norway: Trondelag	Norway	Trondelag	Blue mussel	Bivalve	NA	NA	GCA_031146515.1	efaecium	117	1	1	1	1	1	1	9	0	0	0	0	FALSE	0	0	0	0	FALSE
PDT001874362.1	environmental/other	2020	NA	NA	Norway: Trondelag	Norway	Trondelag	Blue mussel	Bivalve	NA	NA	GCA_031146525.1	efaecium	2077	8	8	23	1	19	15	3	0	0	0	0	FALSE	0	0	0	0	FALSE
PDT001874363.1	environmental/other	2020	NA	NA	Norway: Trondelag	Norway	Trondelag	Blue mussel	Bivalve	NA	NA	GCA_031146545.1	efaecium	117	1	1	1	1	1	1	9	0	0	0	0	FALSE	0	0	0	0	FALSE
PDT001874364.1	environmental/other	2020	NA	NA	Norway: Trondelag	Norway	Trondelag	Blue mussel	Bivalve	NA	NA	GCA_031146645.1	efaecium	361	8	8	8	6	51	6	13	0	0	0	0	FALSE	0	0	0	0	FALSE
PDT001874365.1	environmental/other	2020	NA	NA	Norway: Agder	Norway	Agder	Blue mussel	Bivalve	NA	NA	GCA_031146665.1	efaecium	679	3	55	2	1	1	1	2	0	0	0	0	FALSE	0	0	0	0	FALSE
PDT001874367.1	environmental/other	2020	NA	NA	Norway: Trondelag	Norway	Trondelag	Blue mussel	Bivalve	NA	NA	GCA_031146705.1	efaecium	2076	3	121	6	1	197	5	2	0	0	0	0	FALSE	0	0	0	0	FALSE
PDT001874366.1	environmental/other	2020	NA	NA	Norway: Vestland	Norway	Vestland	European flat oyster	Bivalve	NA	NA	GCA_031146715.1	efaecium	854	8	8	8	11	27	6	13	0	0	0	0	FALSE	0	0	0	0	FALSE
PDT001874368.1	environmental/other	2020	NA	NA	Norway: Trondelag	Norway	Trondelag	Blue mussel	Bivalve	NA	NA	GCA_031146765.1	efaecium	92	3	1	2	1	1	1	5	0	0	0	0	FALSE	0	0	0	0	FALSE
PDT001874369.1	environmental/other	2020	NA	NA	Norway: Nordland	Norway	Nordland	Blue mussel	Bivalve	NA	NA	GCA_031146845.1	efaecium	159	3	1	2	1	1	1	30	0	0	0	0	FALSE	0	0	0	0	FALSE
PDT001874371.1	environmental/other	2020	NA	NA	Norway: Trondelag	Norway	Trondelag	Blue mussel	Bivalve	NA	NA	GCA_031146885.1	efaecium	2175	9	6	3	1	204	1	20	0	0	0	0	FALSE	0	0	0	0	FALSE
PDT001874370.1	environmental/other	2020	NA	NA	Norway: Nordland	Norway	Nordland	Blue mussel	Bivalve	NA	NA	GCA_031146895.1	efaecium	361	8	8	8	6	51	6	13	0	0	0	0	FALSE	0	0	0	0	FALSE
PDT001874372.1	environmental/other	2020	NA	NA	Norway: Trondelag	Norway	Trondelag	Blue mussel	Bivalve	NA	NA	GCA_031146935.1	efaecium	214	3	2	2	1	1	1	2	0	0	0	0	FALSE	0	0	0	0	FALSE
PDT001874373.1	environmental/other	2020	NA	NA	Norway: Trondelag	Norway	Trondelag	Blue mussel	Bivalve	NA	NA	GCA_031147005.1	efaecium	22	3	1	2	1	1	1	2	0	0	0	0	FALSE	0	0	0	0	FALSE
PDT001874374.1	environmental/other	2020	NA	NA	Norway: Nordland	Norway	Nordland	Blue mussel	Bivalve	NA	NA	GCA_031147065.1	efaecium	22	3	1	2	1	1	1	2	0	0	0	0	FALSE	0	0	0	0	FALSE
PDT001874375.1	environmental/other	2020	NA	NA	Norway: Nordland	Norway	Nordland	Blue mussel	Bivalve	NA	NA	GCA_031147115.1	efaecium	178	8	8	8	6	27	6	13	0	0	0	0	FALSE	0	0	0	0	FALSE
PDT001874377.1	environmental/other	2020	NA	NA	Norway: Nordland	Norway	Nordland	Blue mussel	Bivalve	NA	NA	GCA_031147125.1	efaecium	583	8	14	22	8	26	6	5	0	0	0	0	FALSE	0	0	0	0	FALSE
PDT001874376.1	environmental/other	2020	NA	NA	Norway: Nordland	Norway	Nordland	Blue mussel	Bivalve	NA	NA	GCA_031147145.1	efaecium	685	8	8	23	17	27	11	13	0	0	0	0	FALSE	0	0	0	0	FALSE
PDT001874378.1	environmental/other	2020	NA	NA	Norway: Nordland	Norway	Nordland	Blue mussel	Bivalve	NA	NA	GCA_031147245.1	efaecium	581	50	1	3	1	7	1	2	0	0	0	0	FALSE	0	0	0	0	FALSE
PDT001874379.1	environmental/other	2020	NA	NA	Norway: Troms & Finnmark	Norway	Troms & Finnmark	Blue mussel	Bivalve	NA	NA	GCA_031147325.1	efaecium	506	3	12	2	1	1	1	3	0	0	0	0	FALSE	0	0	0	0	FALSE
PDT001874380.1	environmental/other	2020	NA	NA	Norway: Nordland	Norway	Nordland	Blue mussel	Bivalve	NA	NA	GCA_031147335.1	efaecium	80	1	1	1	12	1	1	9	0	0	0	0	FALSE	0	0	0	0	FALSE
PDT001874382.1	environmental/other	2020	NA	NA	Norway: Trondelag	Norway	Trondelag	Blue mussel	Bivalve	NA	NA	GCA_031147365.1	efaecium	994	8	8	8	6	10	6	78	0	0	0	0	FALSE	0	0	0	0	FALSE
PDT001874381.1	environmental/other	2020	NA	NA	Norway: Nordland	Norway	Nordland	Blue mussel	Bivalve	NA	NA	GCA_031147385.1	efaecium	361	8	8	8	6	51	6	13	0	0	0	0	FALSE	0	0	0	0	FALSE
PDT001874383.1	environmental/other	2020	NA	NA	Norway: Trondelag	Norway	Trondelag	Blue mussel	Bivalve	NA	NA	GCA_031147445.1	efaecium	94	8	8	8	6	10	6	13	0	0	0	0	FALSE	0	0	0	0	FALSE
PDT001874384.1	environmental/other	2020	NA	NA	Norway: Trondelag	Norway	Trondelag	Blue mussel	Bivalve	NA	NA	GCA_031147545.1	efaecium	94	8	8	8	6	10	6	13	0	0	0	0	FALSE	0	0	0	0	FALSE
PDT001874387.1	environmental/other	2020	NA	NA	Norway: Trondelag	Norway	Trondelag	Blue mussel	Bivalve	NA	NA	GCA_031147585.1	efaecium	1865	3	6	6	2	1	1	9	0	0	0	0	FALSE	0	0	0	0	FALSE
PDT001874386.1	environmental/other	2020	NA	NA	Norway: Trondelag	Norway	Trondelag	Blue mussel	Bivalve	NA	NA	GCA_031147595.1	efaecium	580	8	45	23	6	68	6	13	0	0	0	0	FALSE	0	0	0	0	FALSE
PDT001874385.1	environmental/other	2020	NA	NA	Norway: Vestland	Norway	Vestland	Blue mussel	Bivalve	NA	NA	GCA_031147625.1	efaecium	32	3	1	2	1	1	1	3	0	0	0	0	FALSE	0	0	0	0	FALSE
PDT001874388.1	environmental/other	2020	NA	NA	Norway: Trondelag	Norway	Trondelag	Blue mussel	Bivalve	NA	NA	GCA_031147665.1	efaecium	22	3	1	2	1	1	1	2	0	0	0	0	FALSE	0	0	0	0	FALSE
PDT001874389.1	environmental/other	2020	NA	NA	Norway: Agder	Norway	Agder	Blue mussel	Bivalve	NA	NA	GCA_031147685.1	efaecium	22	3	1	2	1	1	1	2	0	0	0	0	FALSE	0	0	0	0	FALSE
PDT001874390.1	environmental/other	2020	NA	NA	Norway: Agder	Norway	Agder	Blue mussel	Bivalve	NA	NA	GCA_031147705.1	efaecium	540	13	9	17	10	19	6	25	0	0	0	0	FALSE	0	0	0	0	FALSE
PDT001874391.1	environmental/other	2020	NA	NA	Norway: Agder	Norway	Agder	Blue mussel	Bivalve	NA	NA	GCA_031147725.1	efaecium	2075	13	18	17	10	196	6	25	0	0	0	0	FALSE	0	0	0	0	FALSE
PDT001874393.1	environmental/other	2020	NA	NA	Norway: Agder	Norway	Agder	Blue mussel	Bivalve	NA	NA	GCA_031147745.1	efaecium	328	13	18	17	10	19	6	25	0	0	0	0	FALSE	0	0	0	0	FALSE
PDT001874392.1	environmental/other	2020	NA	NA	Norway: Agder	Norway	Agder	Blue mussel	Bivalve	NA	NA	GCA_031147755.1	efaecium	644	3	17	56	1	1	1	3	0	0	0	0	FALSE	0	0	0	0	FALSE
PDT001874394.1	environmental/other	2020	NA	NA	Norway: Rogaland	Norway	Rogaland	Great scallop	Bivalve	NA	NA	GCA_031147785.1	efaecium	328	13	18	17	10	19	6	25	0	0	0	0	FALSE	0	0	0	0	FALSE
PDT001874395.1	environmental/other	2020	NA	NA	Norway: Trondelag	Norway	Trondelag	Blue mussel	Bivalve	NA	NA	GCA_031147795.1	efaecium	361	8	8	8	6	51	6	13	0	0	0	0	FALSE	0	0	0	0	FALSE
PDT001874396.1	environmental/other	2020	NA	NA	Norway: Trondelag	Norway	Trondelag	Blue mussel	Bivalve	NA	NA	GCA_031147815.1	efaecium	328	13	18	17	10	19	6	25	0	0	0	0	FALSE	0	0	0	0	FALSE
PDT001874397.1	environmental/other	2020	NA	NA	Norway: Trondelag	Norway	Trondelag	Blue mussel	Bivalve	NA	NA	GCA_031147825.1	efaecium	623	8	52	17	10	71	6	25	0	0	0	0	FALSE	0	0	0	0	FALSE
PDT001874398.1	environmental/other	2020	NA	NA	Norway: Trondelag	Norway	Trondelag	Blue mussel	Bivalve	NA	NA	GCA_031147845.1	efaecium	1484	8	52	17	2	26	6	108	0	0	0	0	FALSE	0	0	0	0	FALSE
PDT001874399.1	environmental/other	2020	NA	NA	Norway: Trondelag	Norway	Trondelag	Blue mussel	Bivalve	NA	NA	GCA_031147885.1	efaecium	22	3	1	2	1	1	1	2	0	0	0	0	FALSE	0	0	0	0	FALSE
PDT001874400.1	environmental/other	2020	NA	NA	Norway: Trondelag	Norway	Trondelag	Blue mussel	Bivalve	NA	NA	GCA_031147895.1	efaecium	437	5	1	3	1	20	1	9	0	0	0	0	FALSE	0	0	0	0	FALSE
PDT001874401.1	environmental/other	2020	NA	NA	Norway: Trondelag	Norway	Trondelag	Blue mussel	Bivalve	NA	NA	GCA_031147905.1	efaecium	2070	31	1	147	1	45	1	3	0	0	0	0	FALSE	0	0	0	0	FALSE
PDT001874402.1	environmental/other	2020	NA	NA	Norway: Vestland	Norway	Vestland	European flat oyster	Bivalve	NA	NA	GCA_031147945.1	efaecium	32	3	1	2	1	1	1	3	0	0	0	0	FALSE	0	0	0	0	FALSE
PDT001874403.1	environmental/other	2020	NA	NA	Norway: Nordland	Norway	Nordland	Blue mussel	Bivalve	NA	NA	GCA_031147965.1	efaecium	218	8	8	23	6	10	11	13	0	0	0	0	FALSE	0	0	0	0	FALSE
PDT001874404.1	environmental/other	2020	NA	NA	Norway: Trondelag	Norway	Trondelag	Blue mussel	Bivalve	NA	NA	GCA_031147985.1	efaecium	52	9	6	3	1	13	1	12	0	0	0	0	FALSE	0	0	0	0	FALSE
PDT001874405.1	environmental/other	2020	NA	NA	Norway: Vestland	Norway	Vestland	Great scallop	Bivalve	NA	NA	GCA_031148005.1	efaecium	32	3	1	2	1	1	1	3	0	0	0	0	FALSE	0	0	0	0	FALSE
PDT001874407.1	environmental/other	2020	NA	NA	Norway: Trondelag	Norway	Trondelag	Blue mussel	Bivalve	NA	NA	GCA_031148015.1	efaecium	22	3	1	2	1	1	1	2	0	0	0	0	FALSE	0	0	0	0	FALSE
PDT001874406.1	environmental/other	2020	NA	NA	Norway: Vestland	Norway	Vestland	Great scallop	Bivalve	NA	NA	GCA_031148025.1	efaecium	361	8	8	8	6	51	6	13	0	0	0	0	FALSE	0	0	0	0	FALSE
PDT001874408.1	environmental/other	2020	NA	NA	Norway: Vestland	Norway	Vestland	Great scallop	Bivalve	NA	NA	GCA_031148035.1	efaecium	361	8	8	8	6	51	6	13	0	0	0	0	FALSE	0	0	0	0	FALSE
PDT001874409.1	environmental/other	2020	NA	NA	Norway: Nordland	Norway	Nordland	Blue mussel	Bivalve	NA	NA	GCA_031148085.1	efaecium	583	8	14	22	8	26	6	5	0	0	0	0	FALSE	0	0	0	0	FALSE
PDT001874410.1	environmental/other	2020	NA	NA	Norway: Nordland	Norway	Nordland	Great scallop	Bivalve	NA	NA	GCA_031148105.1	efaecium	-	~36	6	6	1	7	1	5	0	0	0	0	FALSE	0	0	0	0	FALSE
PDT001874411.1	environmental/other	2020	NA	NA	Norway: Trondelag	Norway	Trondelag	Blue mussel	Bivalve	NA	NA	GCA_031148125.1	efaecium	239	13	18	17	10	41	6	36	0	0	0	0	FALSE	0	0	0	0	FALSE
PDT001874412.1	environmental/other	2020	NA	NA	Norway: Nordland	Norway	Nordland	Blue mussel	Bivalve	NA	NA	GCA_031148145.1	efaecium	22	3	1	2	1	1	1	2	0	0	0	0	FALSE	0	0	0	0	FALSE
PDT001874413.1	environmental/other	2020	NA	NA	Norway: Nordland	Norway	Nordland	Great scallop	Bivalve	NA	NA	GCA_031148165.1	efaecium	-	~36	6	6	1	7	1	5	0	0	0	0	FALSE	0	0	0	0	FALSE
PDT001874414.1	environmental/other	2020	NA	NA	Norway: Trondelag	Norway	Trondelag	Blue mussel	Bivalve	NA	NA	GCA_031148185.1	efaecium	2173	7	5	7	1	203	1	5	0	0	0	0	FALSE	0	0	0	0	FALSE
PDT001874415.1	environmental/other	2020	NA	NA	Norway: Trondelag	Norway	Trondelag	Blue mussel	Bivalve	NA	NA	GCA_031148205.1	efaecium	1046	7	5	7	1	1	1	3	0	0	0	0	FALSE	0	0	0	0	FALSE
PDT001874416.1	environmental/other	2020	NA	NA	Norway: Nordland	Norway	Nordland	Blue mussel	Bivalve	NA	NA	GCA_031148225.1	efaecium	2078	136	12	3	1	1	1	3	0	0	0	0	FALSE	0	0	0	0	FALSE
PDT001874417.1	environmental/other	2020	NA	NA	Norway: Nordland	Norway	Nordland	Blue mussel	Bivalve	NA	NA	GCA_031148235.1	efaecium	10	2	1	6	1	1	1	5	0	0	0	0	FALSE	0	0	0	0	FALSE
PDT001874418.1	environmental/other	2020	NA	NA	Norway: Vestland	Norway	Vestland	European flat oyster	Bivalve	NA	NA	GCA_031148265.1	efaecium	800	8	8	8	6	88	6	13	0	0	0	0	FALSE	0	0	0	0	FALSE
PDT001874419.1	environmental/other	2020	NA	NA	Norway: Trondelag	Norway	Trondelag	Blue mussel	Bivalve	NA	NA	GCA_031148285.1	efaecium	1046	7	5	7	1	1	1	3	0	0	0	0	FALSE	0	0	0	0	FALSE
PDT001874420.1	environmental/other	2020	NA	NA	Norway: Nordland	Norway	Nordland	Blue mussel	Bivalve	NA	NA	GCA_031148305.1	efaecium	94	8	8	8	6	10	6	13	0	0	0	0	FALSE	0	0	0	0	FALSE
PDT001874421.1	environmental/other	2019	NA	NA	Norway: Vestland	Norway	Vestland	Blue mussel	Bivalve	NA	NA	GCA_031148315.1	efaecium	94	8	8	8	6	10	6	13	0	0	0	0	FALSE	0	0	0	0	FALSE
PDT001874423.1	environmental/other	2019	NA	NA	Norway: Vestland	Norway	Vestland	European flat oyster	Bivalve	NA	NA	GCA_031148345.1	efaecium	22	3	1	2	1	1	1	2	0	0	0	0	FALSE	0	0	0	0	FALSE
PDT001874422.1	environmental/other	2019	NA	NA	Norway: Nordland	Norway	Nordland	Blue mussel	Bivalve	NA	NA	GCA_031148355.1	efaecium	2065	5	1	3	22	1	1	9	0	0	0	0	FALSE	0	0	0	0	FALSE
PDT001874424.1	environmental/other	2019	NA	NA	Norway: Trondelag	Norway	Trondelag	Blue mussel	Bivalve	NA	NA	GCA_031148385.1	efaecium	328	13	18	17	10	19	6	25	0	0	0	0	FALSE	0	0	0	0	FALSE
PDT001874425.1	environmental/other	2019	NA	NA	Norway: Agder	Norway	Agder	Blue mussel	Bivalve	NA	NA	GCA_031148405.1	efaecium	834	8	8	17	10	19	6	11	0	0	0	0	FALSE	0	0	0	0	FALSE
PDT001874426.1	environmental/other	2019	NA	NA	Norway: Trondelag	Norway	Trondelag	Blue mussel	Bivalve	NA	NA	GCA_031148425.1	efaecium	22	3	1	2	1	1	1	2	0	0	0	0	FALSE	0	0	0	0	FALSE
PDT001874427.1	environmental/other	2019	NA	NA	Norway: Trondelag	Norway	Trondelag	Blue mussel	Bivalve	NA	NA	GCA_031148445.1	efaecium	1205	8	8	8	2	27	6	24	0	0	0	0	FALSE	0	0	0	0	FALSE
PDT001874428.1	environmental/other	2019	NA	NA	Norway: Nordland	Norway	Nordland	Blue mussel	Bivalve	NA	NA	GCA_031148455.1	efaecium	94	8	8	8	6	10	6	13	0	0	0	0	FALSE	0	0	0	0	FALSE
PDT001874429.1	environmental/other	2019	NA	NA	Norway: Nordland	Norway	Nordland	Blue mussel	Bivalve	NA	NA	GCA_031148465.1	efaecium	94	8	8	8	6	10	6	13	0	0	0	0	FALSE	0	0	0	0	FALSE
PDT001874430.1	environmental/other	2019	NA	NA	Norway: Nordland	Norway	Nordland	Blue mussel	Bivalve	NA	NA	GCA_031148505.1	efaecium	301	2	28	11	1	14	17	42	0	0	0	0	FALSE	0	0	0	0	FALSE
PDT001874431.1	environmental/other	2019	NA	NA	Norway: Vestland	Norway	Vestland	Blue mussel	Bivalve	NA	NA	GCA_031148525.1	efaecium	2072	135	8	146	6	27	6	13	0	0	0	0	FALSE	0	0	0	0	FALSE
PDT001874432.1	environmental/other	2019	NA	NA	Norway: Vestland	Norway	Vestland	Blue mussel	Bivalve	NA	NA	GCA_031148545.1	efaecium	296	8	8	8	10	10	6	25	0	0	0	0	FALSE	0	0	0	0	FALSE
PDT001874433.1	environmental/other	2019	NA	NA	Norway: Vestland	Norway	Vestland	Blue mussel	Bivalve	NA	NA	GCA_031148595.1	efaecium	32	3	1	2	1	1	1	3	0	0	0	0	FALSE	0	0	0	0	FALSE
PDT001874434.1	environmental/other	2019	NA	NA	Norway: Vestland	Norway	Vestland	Blue mussel	Bivalve	NA	NA	GCA_031148635.1	efaecium	361	8	8	8	6	51	6	13	0	0	0	0	FALSE	0	0	0	0	FALSE
PDT001874435.1	environmental/other	2016	NA	NA	Norway: Trondelag	Norway	Trondelag	Blue mussel	Bivalve	NA	NA	GCA_031148665.1	efaecium	32	3	1	2	1	1	1	3	0	0	0	0	FALSE	0	0	0	0	FALSE
PDT001874436.1	environmental/other	2016	NA	NA	Norway: Agder	Norway	Agder	Blue mussel	Bivalve	NA	NA	GCA_031148725.1	efaecium	12	2	6	6	1	1	1	5	0	0	0	0	FALSE	0	0	0	0	FALSE
PDT001874437.1	environmental/other	2016	NA	NA	Norway: Trondelag	Norway	Trondelag	Blue mussel	Bivalve	NA	NA	GCA_031148735.1	efaecium	671	5	1	3	1	7	1	9	0	0	0	0	FALSE	0	0	0	0	FALSE
PDT001874438.1	environmental/other	2016	NA	NA	Norway: Trondelag	Norway	Trondelag	Blue mussel	Bivalve	NA	NA	GCA_031148805.1	efaecium	2071	2	13	6	1	39	1	9	0	0	0	0	FALSE	0	0	0	0	FALSE
PDT001874439.1	environmental/other	2016	NA	NA	Norway: Trondelag	Norway	Trondelag	Blue mussel	Bivalve	NA	NA	GCA_031148815.1	efaecium	623	8	52	17	10	71	6	25	0	0	0	0	FALSE	0	0	0	0	FALSE
PDT001874440.1	environmental/other	2016	NA	NA	Norway: Nordland	Norway	Nordland	Blue mussel	Bivalve	NA	NA	GCA_031148905.1	efaecium	361	8	8	8	6	51	6	13	0	0	0	0	FALSE	0	0	0	0	FALSE
PDT001874441.1	environmental/other	2016	NA	NA	Norway: Agder	Norway	Agder	Blue mussel	Bivalve	NA	NA	GCA_031148915.1	efaecium	610	3	6	6	1	1	1	5	0	0	0	0	FALSE	0	0	0	0	FALSE
PDT001874442.1	environmental/other	2016	NA	NA	Norway: Trondelag	Norway	Trondelag	Blue mussel	Bivalve	NA	NA	GCA_031148935.1	efaecium	2066	3	117	2	1	1	1	3	0	0	0	0	FALSE	0	0	0	0	FALSE
PDT001874443.1	environmental/other	2016	NA	NA	Norway: Rogaland	Norway	Rogaland	Great scallop	Bivalve	NA	NA	GCA_031149025.1	efaecium	2171	3	1	14	1	10	1	15	0	0	0	0	FALSE	0	0	0	0	FALSE
PDT001874444.1	environmental/other	2016	NA	NA	Norway: Trondelag	Norway	Trondelag	Blue mussel	Bivalve	NA	NA	GCA_031149065.1	efaecium	2069	8	120	8	10	10	6	25	0	0	0	0	FALSE	0	0	0	0	FALSE
PDT001874445.1	environmental/other	2016	NA	NA	Norway: Trondelag	Norway	Trondelag	Blue mussel	Bivalve	NA	NA	GCA_031149095.1	efaecium	639	40	12	3	1	1	1	2	0	0	0	0	FALSE	0	0	0	0	FALSE
PDT001874446.1	environmental/other	2016	NA	NA	Norway: Vestland	Norway	Vestland	Pullet carpet shell	Bivalve	NA	NA	GCA_031149115.1	efaecium	22	3	1	2	1	1	1	2	0	0	0	0	FALSE	0	0	0	0	FALSE
PDT001874448.1	environmental/other	2016	NA	NA	Norway: Vestland	Norway	Vestland	Great scallop	Bivalve	NA	NA	GCA_031149165.1	efaecium	22	3	1	2	1	1	1	2	0	0	0	0	FALSE	0	0	0	0	FALSE
PDT001874447.1	environmental/other	2016	NA	NA	Norway: Trondelag	Norway	Trondelag	Blue mussel	Bivalve	NA	NA	GCA_031149245.1	efaecium	22	3	1	2	1	1	1	2	0	0	0	0	FALSE	0	0	0	0	FALSE
PDT001874449.1	environmental/other	2016	NA	NA	Norway: Trondelag	Norway	Trondelag	Blue mussel	Bivalve	NA	NA	GCA_031149265.1	efaecium	644	3	17	56	1	1	1	3	0	0	0	0	FALSE	0	0	0	0	FALSE
PDT001874450.1	environmental/other	2016	NA	NA	Norway: Nordland	Norway	Nordland	Great scallop	Bivalve	NA	NA	GCA_031149275.1	efaecium	22	3	1	2	1	1	1	2	0	0	0	0	FALSE	0	0	0	0	FALSE
PDT001874451.1	environmental/other	2016	NA	NA	Norway: Vestland	Norway	Vestland	European flat oyster	Bivalve	NA	NA	GCA_031149345.1	efaecium	94	8	8	8	6	10	6	13	0	0	0	0	FALSE	0	0	0	0	FALSE
PDT001874452.1	environmental/other	2016	NA	NA	Norway: Trondelag	Norway	Trondelag	European flat oyster	Bivalve	NA	NA	GCA_031149425.1	efaecium	178	8	8	8	6	27	6	13	0	0	0	0	FALSE	0	0	0	0	FALSE
PDT001874454.1	environmental/other	2016	NA	NA	Norway: Nordland	Norway	Nordland	Blue mussel	Bivalve	NA	NA	GCA_031149435.1	efaecium	2074	8	8	8	85	10	6	13	0	0	0	0	FALSE	0	0	0	0	FALSE
PDT001874453.1	environmental/other	2016	NA	NA	Norway: Trondelag	Norway	Trondelag	Blue mussel	Bivalve	NA	NA	GCA_031149445.1	efaecium	583	8	14	22	8	26	6	5	0	0	0	0	FALSE	0	0	0	0	FALSE
PDT001874455.1	environmental/other	2016	NA	NA	Norway: Vestland	Norway	Vestland	European flat oyster	Bivalve	NA	NA	GCA_031149505.1	efaecium	328	13	18	17	10	19	6	25	0	0	0	0	FALSE	0	0	0	0	FALSE
PDT001874456.1	environmental/other	2016	NA	NA	Norway: Vestland	Norway	Vestland	Blue mussel	Bivalve	NA	NA	GCA_031149535.1	efaecium	123	5	1	3	1	1	1	5	0	0	0	0	FALSE	0	0	0	0	FALSE
PDT001874457.1	environmental/other	2016	NA	NA	Norway: Trondelag	Norway	Trondelag	Blue mussel	Bivalve	NA	NA	GCA_031149625.1	efaecium	94	8	8	8	6	10	6	13	0	0	0	0	FALSE	0	0	0	0	FALSE
PDT001874459.1	environmental/other	2016	NA	NA	Norway: Trondelag	Norway	Trondelag	Great scallop	Bivalve	NA	NA	GCA_031149665.1	efaecium	22	3	1	2	1	1	1	2	0	0	0	0	FALSE	0	0	0	0	FALSE
PDT001874458.1	environmental/other	2016	NA	NA	Norway: Vestland	Norway	Vestland	Blue mussel	Bivalve	NA	NA	GCA_031149675.1	efaecium	10	2	1	6	1	1	1	5	0	0	0	0	FALSE	0	0	0	0	FALSE
PDT001874460.1	environmental/other	2016	NA	NA	Norway: Trondelag	Norway	Trondelag	Blue mussel	Bivalve	NA	NA	GCA_031149725.1	efaecium	2065	5	1	3	22	1	1	9	0	0	0	0	FALSE	0	0	0	0	FALSE
PDT001874461.1	environmental/other	2016	NA	NA	Norway: Rogaland	Norway	Rogaland	European flat oyster	Bivalve	NA	NA	GCA_031149765.1	efaecium	39	6	4	4	3	3	2	6	0	0	0	0	FALSE	0	0	0	0	FALSE
PDT001874462.1	environmental/other	2016	NA	NA	Norway: Vestland	Norway	Vestland	European flat oyster	Bivalve	NA	NA	GCA_031149825.1	efaecium	361	8	8	8	6	51	6	13	0	0	0	0	FALSE	0	0	0	0	FALSE
PDT001874463.1	environmental/other	2016	NA	NA	Norway: Vestland	Norway	Vestland	European flat oyster	Bivalve	NA	NA	GCA_031149865.1	efaecium	70	4	12	9	1	7	10	9	0	0	0	0	FALSE	0	0	0	0	FALSE
PDT001874465.1	environmental/other	2016	NA	NA	Norway: Trondelag	Norway	Trondelag	Blue mussel	Bivalve	NA	NA	GCA_031149925.1	efaecium	1045	2	12	9	1	1	5	51	0	0	0	0	FALSE	0	0	0	0	FALSE
PDT001874466.1	environmental/other	2016	NA	NA	Norway: Trondelag	Norway	Trondelag	Blue mussel	Bivalve	NA	NA	GCA_031149935.1	efaecium	627	3	1	2	1	1	1	62	0	0	0	0	FALSE	0	0	0	0	FALSE
PDT001874464.1	environmental/other	2016	NA	NA	Norway: Trondelag	Norway	Trondelag	Blue mussel	Bivalve	NA	NA	GCA_031149945.1	efaecium	361	8	8	8	6	51	6	13	0	0	0	0	FALSE	0	0	0	0	FALSE
PDT001874467.1	environmental/other	2016	NA	NA	Norway: Trondelag	Norway	Trondelag	Blue mussel	Bivalve	NA	NA	GCA_031149985.1	efaecium	583	8	14	22	8	26	6	5	0	0	0	0	FALSE	0	0	0	0	FALSE
PDT001874468.1	environmental/other	2016	NA	NA	Norway: Vestland	Norway	Vestland	Blue mussel	Bivalve	NA	NA	GCA_031150005.1	efaecium	328	13	18	17	10	19	6	25	0	0	0	0	FALSE	0	0	0	0	FALSE
PDT001913598.1	NA	2018	NA	NA	Portugal	Portugal	NA	Crassostrea angulata	Bivalve	NA	NA	GCA_032376645.1	efaecium	22	3	1	2	1	1	1	2	0	0	0	0	FALSE	0	0	0	0	FALSE
PDT001913597.1	NA	2018	NA	NA	Portugal	Portugal	NA	Crassostrea angulata	Bivalve	NA	NA	GCA_032376665.1	efaecium	1532	3	1	2	8	1	1	5	0	0	0	0	FALSE	0	0	0	0	FALSE
PDT002040587.1	NA	2019	11	NA	China:Beijing	China	Beijing	cat	Cat	NA	NA	GCA_034654195.1	efaecium	80	1	1	1	12	1	1	9	0	0	0	0	FALSE	0	0	1	0	TRUE
PDT002040590.1	NA	2020	11	NA	China:Beijing	China	Beijing	cat	Cat	NA	NA	GCA_034654255.1	efaecium	389	5	1	1	1	1	3	1	0	0	0	0	FALSE	0	0	1	0	TRUE
PDT002040592.1	NA	2021	12	NA	China:Beijing	China	Beijing	cat	Cat	NA	NA	GCA_034654295.1	efaecium	80	1	1	1	12	1	1	9	0	0	0	0	FALSE	0	0	1	0	TRUE
PDT002040594.1	NA	2021	1	NA	China:Beijing	China	Beijing	cat	Cat	NA	NA	GCA_034654335.1	efaecium	80	1	1	1	12	1	1	9	0	0	0	0	FALSE	0	0	1	0	TRUE
PDT001488515.1	environmental/other	2018	NA	NA	Turkey:Mersin	Turkey	Mersin	cat	Cat	rectal swab	NA	GCA_026193305.1	efaecium	-	2	5	7	5	1	5	3	1	0	0	0	TRUE	0	0	0	0	FALSE
PDT001488517.1	environmental/other	2018	NA	NA	Turkey:Mersin	Turkey	Mersin	cat	Cat	rectal swab	NA	GCA_026193375.1	efaecium	284	2	1	6	1	1	5	9	1	0	0	0	TRUE	0	0	0	0	FALSE
PDT001758489.1	NA	2019	12	3	China: Xinjiang wujiaqu	China	Xinjiang wujiaqu	cattle	Cattle	Anal swab	NA	GCA_030064735.1	efaecium	2106	3	1	152	1	1	1	2	0	0	0	0	FALSE	0	0	1	1	TRUE
PDT000476141.2	environmental/other	2016	NA	NA	USA:TX	USA	TX	cow	Cattle	animal-cattle-steer	NA	GCA_004332055.1	efaecium	32	3	1	2	1	1	1	3	0	0	0	0	FALSE	0	1	1	0	TRUE
PDT001292742.1	environmental/other	2016	NA	NA	Tunisia: Tunis	Tunisia	Tunis	bovine	Cattle	Bovine meat	NA	GCA_023006615.1	efaecium	203	1	1	1	1	20	1	15	0	0	0	0	FALSE	0	0	0	0	FALSE
PDT001292746.1	environmental/other	2016	NA	NA	Tunisia: Mourouj	Tunisia	Mourouj	bovine	Cattle	Bovine meat	NA	GCA_023006705.1	efaecium	17	1	1	1	1	1	1	1	0	0	0	0	FALSE	0	0	0	0	FALSE
PDT001292748.1	environmental/other	2016	NA	NA	Tunisia: Zahrouni	Tunisia	Zahrouni	bovine	Cattle	Bovine meat	NA	GCA_023006725.1	efaecium	18	1	1	1	5	1	1	7	0	0	0	0	FALSE	0	0	0	0	FALSE
PDT002056420.1	NA	2020	2	21	India: Guwahati, Silagrant Assam	India	Guwahati, Silagrant Assam	Bos taurus	Cattle	Calf	NA	GCA_035794595.1	efaecium	2068	3	119	2	1	1	1	3	0	0	0	0	FALSE	0	0	0	0	FALSE
PDT000763999.1	NA	2015	NA	NA	Canada:Alberta	Canada	Alberta	cow	Cattle	Carcass after final wash	NA	GCA_013327755.1	efaecium	76	8	10	23	6	28	11	13	0	0	0	0	FALSE	0	0	0	0	FALSE
PDT000763998.1	NA	2015	NA	NA	Canada:Alberta	Canada	Alberta	cow	Cattle	Carcass after Hide removal	NA	GCA_013327735.1	efaecium	212	7	5	7	1	1	1	15	0	0	0	0	FALSE	0	0	1	0	TRUE
PDT000764000.1	NA	2015	NA	NA	Canada:Alberta	Canada	Alberta	cow	Cattle	Carcass after Hide removal	NA	GCA_013327775.1	efaecium	29	5	1	3	1	1	1	4	0	0	0	0	FALSE	0	0	0	0	FALSE
PDT002056417.1	NA	2020	2	24	India: Guwahati, Silagrant Assam	India	Guwahati, Silagrant Assam	Bos taurus	Cattle	cattle	NA	GCA_035793875.1	efaecium	22	3	1	2	1	1	1	2	0	0	0	0	FALSE	0	0	0	0	FALSE
PDT000714443.1	NA	2017	2	NA	China:qinghai	China	qinghai	beef cattle	Cattle	feces	NA	GCA_011745645.1	efaecium	296	8	8	8	10	10	6	25	0	0	0	0	FALSE	0	0	0	0	FALSE
PDT000760317.1	NA	2015	NA	NA	Canada:Alberta	Canada	Alberta	cow	Cattle	feces	NA	GCA_013266465.1	efaecium	2106	3	1	152	1	1	1	2	0	0	0	0	FALSE	0	0	1	1	TRUE
PDT000760320.1	NA	2014	NA	NA	Canada:Alberta	Canada	Alberta	cow	Cattle	feces	NA	GCA_013266515.1	efaecium	92	3	1	2	1	1	1	5	0	0	0	0	FALSE	0	0	0	0	FALSE
PDT000763943.1	NA	2014	NA	NA	Canada:Alberta	Canada	Alberta	cow	Cattle	feces	NA	GCA_013326635.1	efaecium	2475	8	14	17	1	19	6	5	0	0	0	0	FALSE	0	0	0	0	FALSE
PDT000763944.1	NA	2015	NA	NA	Canada:Alberta	Canada	Alberta	cow	Cattle	feces	NA	GCA_013326655.1	efaecium	1192	13	9	17	8	19	6	5	0	0	0	0	FALSE	0	0	0	0	FALSE
PDT000763945.1	NA	2015	NA	NA	Canada:Alberta	Canada	Alberta	cow	Cattle	feces	NA	GCA_013326675.1	efaecium	1696	8	52	23	6	27	6	13	0	0	0	0	FALSE	0	0	0	0	FALSE
PDT000763946.1	NA	2014	NA	NA	Canada:Alberta	Canada	Alberta	cow	Cattle	feces	NA	GCA_013326685.1	efaecium	2475	8	14	17	1	19	6	5	0	0	0	0	FALSE	0	0	0	0	FALSE
PDT000763947.1	NA	2014	NA	NA	Canada:Alberta	Canada	Alberta	cow	Cattle	feces	NA	GCA_013326705.1	efaecium	-	8	~51	8	6	10	6	13	0	0	0	0	FALSE	0	0	0	0	FALSE
PDT000763949.1	NA	2014	NA	NA	Canada:Alberta	Canada	Alberta	cow	Cattle	feces	NA	GCA_013326735.1	efaecium	327	13	9	15	10	19	6	25	0	0	0	0	FALSE	0	0	0	0	FALSE
PDT000763948.1	NA	2014	NA	NA	Canada:Alberta	Canada	Alberta	cow	Cattle	feces	NA	GCA_013326745.1	efaecium	2475	8	14	17	1	19	6	5	0	0	0	0	FALSE	0	0	0	0	FALSE
PDT000763950.1	NA	2014	NA	NA	Canada:Alberta	Canada	Alberta	cow	Cattle	feces	NA	GCA_013326775.1	efaecium	328	13	18	17	10	19	6	25	0	0	0	0	FALSE	0	0	0	0	FALSE
PDT000763951.1	NA	2014	NA	NA	Canada:Alberta	Canada	Alberta	cow	Cattle	feces	NA	GCA_013326785.1	efaecium	2475	8	14	17	1	19	6	5	0	0	0	0	FALSE	0	0	0	0	FALSE
PDT000763952.1	NA	2016	NA	NA	Canada:Alberta	Canada	Alberta	cow	Cattle	feces	NA	GCA_013326795.1	efaecium	533	3	1	14	1	1	1	2	0	0	0	0	FALSE	0	0	0	0	FALSE
PDT000763953.1	NA	2015	NA	NA	Canada:Alberta	Canada	Alberta	cow	Cattle	feces	NA	GCA_013326835.1	efaecium	1004	8	52	23	6	27	35	13	0	0	0	0	FALSE	0	0	0	0	FALSE
PDT000763954.1	NA	2014	NA	NA	Canada:Alberta	Canada	Alberta	cow	Cattle	feces	NA	GCA_013326855.1	efaecium	2106	3	1	152	1	1	1	2	0	0	0	0	FALSE	0	0	0	1	TRUE
PDT000763955.1	NA	2014	NA	NA	Canada:Alberta	Canada	Alberta	cow	Cattle	feces	NA	GCA_013326875.1	efaecium	95	13	9	15	10	19	6	11	0	0	0	0	FALSE	0	0	0	0	FALSE
PDT000763956.1	NA	2014	NA	NA	Canada:Alberta	Canada	Alberta	cow	Cattle	feces	NA	GCA_013326885.1	efaecium	32	3	1	2	1	1	1	3	0	0	0	0	FALSE	0	0	0	0	FALSE
PDT000763957.1	NA	2014	NA	NA	Canada:Alberta	Canada	Alberta	cow	Cattle	feces	NA	GCA_013326905.1	efaecium	1532	3	1	2	8	1	1	5	0	0	0	0	FALSE	0	0	1	1	TRUE
PDT000763958.1	NA	2014	NA	NA	Canada:Alberta	Canada	Alberta	cow	Cattle	feces	NA	GCA_013326935.1	efaecium	533	3	1	14	1	1	1	2	0	0	0	0	FALSE	0	0	0	0	FALSE
PDT000763959.1	NA	2014	NA	NA	Canada:Alberta	Canada	Alberta	cow	Cattle	feces	NA	GCA_013326955.1	efaecium	327	13	9	15	10	19	6	25	0	0	0	0	FALSE	0	0	0	0	FALSE
PDT000763960.1	NA	2014	NA	NA	Canada:Alberta	Canada	Alberta	cow	Cattle	feces	NA	GCA_013326975.1	efaecium	327	13	9	15	10	19	6	25	0	0	0	0	FALSE	0	0	0	0	FALSE
PDT000763962.1	NA	2014	NA	NA	Canada:Alberta	Canada	Alberta	cow	Cattle	feces	NA	GCA_013326985.1	efaecium	506	3	12	2	1	1	1	3	0	0	0	0	FALSE	0	0	0	0	FALSE
PDT000763961.1	NA	2014	NA	NA	Canada:Alberta	Canada	Alberta	cow	Cattle	feces	NA	GCA_013327005.1	efaecium	624	13	18	17	1	19	6	5	0	0	0	0	FALSE	0	0	0	0	FALSE
PDT000763963.1	NA	2016	NA	NA	Canada:Alberta	Canada	Alberta	cow	Cattle	feces	NA	GCA_013327035.1	efaecium	32	3	1	2	1	1	1	3	0	0	0	0	FALSE	0	0	1	1	TRUE
PDT000763964.1	NA	2015	NA	NA	Canada:Alberta	Canada	Alberta	cow	Cattle	feces	NA	GCA_013327055.1	efaecium	944	3	6	6	1	7	1	5	0	0	0	0	FALSE	0	0	1	0	TRUE
PDT000763965.1	NA	2015	NA	NA	Canada:Alberta	Canada	Alberta	cow	Cattle	feces	NA	GCA_013327075.1	efaecium	1532	3	1	2	8	1	1	5	0	0	0	0	FALSE	0	0	1	1	TRUE
PDT000763967.1	NA	2015	NA	NA	Canada:Alberta	Canada	Alberta	cow	Cattle	feces	NA	GCA_013327095.1	efaecium	1532	3	1	2	8	1	1	5	0	0	0	0	FALSE	0	0	1	0	TRUE
PDT000763968.1	NA	2015	NA	NA	Canada:Alberta	Canada	Alberta	cow	Cattle	feces	NA	GCA_013327105.1	efaecium	32	3	1	2	1	1	1	3	0	0	0	0	FALSE	0	0	1	1	TRUE
PDT000763966.1	NA	2015	NA	NA	Canada:Alberta	Canada	Alberta	cow	Cattle	feces	NA	GCA_013327115.1	efaecium	32	3	1	2	1	1	1	3	0	0	0	0	FALSE	0	1	1	0	TRUE
PDT000763970.1	NA	2015	NA	NA	Canada:Alberta	Canada	Alberta	cow	Cattle	feces	NA	GCA_013327155.1	efaecium	178	8	8	8	6	27	6	13	0	0	0	0	FALSE	0	0	0	0	FALSE
PDT000763969.1	NA	2015	NA	NA	Canada:Alberta	Canada	Alberta	cow	Cattle	feces	NA	GCA_013327165.1	efaecium	2475	8	14	17	1	19	6	5	0	0	0	0	FALSE	0	0	0	0	FALSE
PDT000763971.1	NA	2015	NA	NA	Canada:Alberta	Canada	Alberta	cow	Cattle	feces	NA	GCA_013327195.1	efaecium	-	3	1	2	1	1	1	~2	0	0	0	0	FALSE	0	0	0	0	FALSE
PDT000763972.1	NA	2014	NA	NA	Canada:Alberta	Canada	Alberta	cow	Cattle	feces	NA	GCA_013327205.1	efaecium	2476	3	1	2	1	39	1	3	0	0	0	0	FALSE	0	0	0	0	FALSE
PDT000763973.1	NA	2014	NA	NA	Canada:Alberta	Canada	Alberta	cow	Cattle	feces	NA	GCA_013327215.1	efaecium	2476	3	1	2	1	39	1	3	0	0	0	0	FALSE	0	0	0	0	FALSE
PDT000763974.1	NA	2014	NA	NA	Canada:Alberta	Canada	Alberta	cow	Cattle	feces	NA	GCA_013327255.1	efaecium	2476	3	1	2	1	39	1	3	0	0	0	0	FALSE	0	0	0	0	FALSE
PDT000763975.1	NA	2014	NA	NA	Canada:Alberta	Canada	Alberta	cow	Cattle	feces	NA	GCA_013327265.1	efaecium	29	5	1	3	1	1	1	4	0	0	0	0	FALSE	0	0	0	0	FALSE
PDT000763976.1	NA	2014	NA	NA	Canada:Alberta	Canada	Alberta	cow	Cattle	feces	NA	GCA_013327295.1	efaecium	2476	3	1	2	1	39	1	3	0	0	0	0	FALSE	0	0	0	0	FALSE
PDT000763977.1	NA	2014	NA	NA	Canada:Alberta	Canada	Alberta	cow	Cattle	feces	NA	GCA_013327305.1	efaecium	-	7	5	7	1	~19	1	2	0	0	0	0	FALSE	0	0	0	0	FALSE
PDT000763978.1	NA	2014	NA	NA	Canada:Alberta	Canada	Alberta	cow	Cattle	feces	NA	GCA_013327315.1	efaecium	-	3	1	2	1	1	1	~2	0	0	0	0	FALSE	0	0	0	0	FALSE
PDT000763979.1	NA	2014	NA	NA	Canada:Alberta	Canada	Alberta	cow	Cattle	feces	NA	GCA_013327355.1	efaecium	-	5	1	~3	1	62	1	5	0	0	0	0	FALSE	0	0	0	0	FALSE
PDT000763980.1	NA	2014	NA	NA	Canada:Alberta	Canada	Alberta	cow	Cattle	feces	NA	GCA_013327375.1	efaecium	624	13	18	17	1	19	6	5	0	0	0	0	FALSE	0	0	0	0	FALSE
PDT000763981.1	NA	2014	NA	NA	Canada:Alberta	Canada	Alberta	cow	Cattle	feces	NA	GCA_013327395.1	efaecium	2475	8	14	17	1	19	6	5	0	0	0	0	FALSE	0	0	0	0	FALSE
PDT000763982.1	NA	2016	NA	NA	Canada:Alberta	Canada	Alberta	cow	Cattle	feces	NA	GCA_013327415.1	efaecium	-	50	1	3	1	~47	1	2	0	0	0	0	FALSE	0	0	0	0	FALSE
PDT000763984.1	NA	2016	NA	NA	Canada:Alberta	Canada	Alberta	cow	Cattle	feces	NA	GCA_013327425.1	efaecium	-	5	1	~3	1	62	1	5	0	0	0	0	FALSE	0	0	0	0	FALSE
PDT000763983.1	NA	2016	NA	NA	Canada:Alberta	Canada	Alberta	cow	Cattle	feces	NA	GCA_013327435.1	efaecium	2106	3	1	152	1	1	1	2	0	0	0	0	FALSE	0	0	0	0	FALSE
PDT000763985.1	NA	2016	NA	NA	Canada:Alberta	Canada	Alberta	cow	Cattle	feces	NA	GCA_013327445.1	efaecium	178	8	8	8	6	27	6	13	0	0	0	0	FALSE	0	0	0	0	FALSE
PDT000763986.1	NA	2015	NA	NA	Canada:Alberta	Canada	Alberta	cow	Cattle	feces	NA	GCA_013327495.1	efaecium	32	3	1	2	1	1	1	3	0	0	0	0	FALSE	0	0	0	0	FALSE
PDT000763987.1	NA	2015	NA	NA	Canada:Alberta	Canada	Alberta	cow	Cattle	feces	NA	GCA_013327515.1	efaecium	-	7	5	7	1	~19	1	2	0	0	0	0	FALSE	0	0	0	0	FALSE
PDT000763988.1	NA	2015	NA	NA	Canada:Alberta	Canada	Alberta	cow	Cattle	feces	NA	GCA_013327535.1	efaecium	29	5	1	3	1	1	1	4	0	0	0	0	FALSE	0	0	0	0	FALSE
PDT000763989.1	NA	2015	NA	NA	Canada:Alberta	Canada	Alberta	cow	Cattle	feces	NA	GCA_013327545.1	efaecium	1242	5	1	3	2	1	1	9	0	0	0	0	FALSE	0	0	0	0	FALSE
PDT000763990.1	NA	2015	NA	NA	Canada:Alberta	Canada	Alberta	cow	Cattle	feces	NA	GCA_013327575.1	efaecium	29	5	1	3	1	1	1	4	0	0	0	0	FALSE	0	0	0	0	FALSE
PDT000763991.1	NA	2015	NA	NA	Canada:Alberta	Canada	Alberta	cow	Cattle	feces	NA	GCA_013327595.1	efaecium	-	8	8	17	8	~26	6	5	0	0	0	0	FALSE	0	0	0	0	FALSE
PDT000763992.1	NA	2015	NA	NA	Canada:Alberta	Canada	Alberta	cow	Cattle	feces	NA	GCA_013327615.1	efaecium	-	50	1	3	1	~47	1	2	0	0	0	0	FALSE	0	0	0	0	FALSE
PDT000763993.1	NA	2015	NA	NA	Canada:Alberta	Canada	Alberta	cow	Cattle	feces	NA	GCA_013327635.1	efaecium	1258	8	8	17	10	121	6	11	0	0	0	0	FALSE	0	0	0	0	FALSE
PDT000763994.1	NA	2015	NA	NA	Canada:Alberta	Canada	Alberta	cow	Cattle	feces	NA	GCA_013327655.1	efaecium	29	5	1	3	1	1	1	4	0	0	0	0	FALSE	0	0	0	0	FALSE
PDT000763996.1	NA	2015	NA	NA	Canada:Alberta	Canada	Alberta	cow	Cattle	feces	NA	GCA_013327685.1	efaecium	33	3	1	2	1	5	1	2	0	0	0	0	FALSE	0	0	0	0	FALSE
PDT000763997.1	NA	2014	NA	NA	Canada:Alberta	Canada	Alberta	cow	Cattle	feces	NA	GCA_013327695.1	efaecium	1761	13	18	15	56	19	6	36	0	0	0	0	FALSE	0	0	0	0	FALSE
PDT001149172.1	NA	2020	2	7	Russia: Tambov region	Russia	Tambov region	cow	Cattle	liver	NA	GCA_020405535.1	efaecium	-	4	12	6	~2	1	8	5	0	0	0	0	FALSE	0	0	0	0	FALSE
PDT001149174.1	NA	2020	2	7	Russia: Tambov region	Russia	Tambov region	cow	Cattle	liver	NA	GCA_020405605.1	efaecium	-	4	12	6	~2	1	8	5	0	0	0	0	FALSE	0	0	0	0	FALSE
PDT001435748.1	clinical	2021	7	3	Bangladesh	Bangladesh	NA	Holstein Friesian cross breed lactating cow	Cattle	Mastitis milk	mastitis	GCA_025399665.1	efaecium	190	3	6	6	2	20	1	5	0	0	0	0	FALSE	0	0	0	0	FALSE
PDT000638021.2	environmental/other	2015	NA	NA	Tunisia: Mateur	Tunisia	Mateur	Bos taurus	Cattle	milk	NA	GCA_009707535.1	efaecium	1058	76	2	2	1	1	1	2	0	0	0	0	FALSE	0	0	0	1	TRUE
PDT001292743.1	environmental/other	2016	NA	NA	Tunisia: Mornag	Tunisia	Mornag	bovine	Cattle	milk	NA	GCA_023006625.1	efaecium	18	1	1	1	5	1	1	7	0	0	0	0	FALSE	0	0	0	0	FALSE
PDT001292747.1	environmental/other	2016	NA	NA	Tunisia: Mornag	Tunisia	Mornag	bovine	Cattle	milk	NA	GCA_023006715.1	efaecium	17	1	1	1	1	1	1	1	0	0	0	0	FALSE	0	0	0	0	FALSE
PDT002056394.1	NA	2018	6	NA	India: Gujarat	India	Gujarat	cow	Cattle	milk	NA	GCA_035780095.1	efaecium	-	13	52	22	8	26	6	5	0	0	0	0	FALSE	0	0	0	0	FALSE
PDT002056396.1	NA	2019	6	NA	India: Karnataka	India	Karnataka	cow	Cattle	milk	NA	GCA_035780335.1	efaecium	107	13	18	17	10	19	6	11	0	0	0	0	FALSE	0	0	0	0	FALSE
PDT002056407.1	NA	2021	11	29	India: Devaramalluru, karnataka	India	Devaramalluru, karnataka	Bos taurus	Cattle	milk	NA	GCA_035791555.1	efaecium	127	2	6	6	1	11	1	2	0	0	0	0	FALSE	0	0	0	0	FALSE
PDT002081349.1	NA	2023	3	19	Bangladesh: Gazipur	Bangladesh	Gazipur	cow	Cattle	milk	NA	GCA_036620595.1	efaecium	224	13	18	17	10	41	14	36	0	0	0	0	FALSE	0	0	0	0	FALSE
PDT000200796.2	NA	2004	11	29	Canada: Lethbridge	Canada	Lethbridge	Bos taurus	Cattle	NA	NA	GCA_002077585.1	efaecium	214	3	2	2	1	1	1	2	0	0	0	0	FALSE	0	0	0	0	FALSE
PDT000200798.2	NA	2004	11	29	Canada: Lethbridge	Canada	Lethbridge	Bos taurus	Cattle	NA	NA	GCA_002077625.1	efaecium	2363	16	8	16	17	140	6	36	0	0	0	0	FALSE	0	0	0	0	FALSE
PDT000200809.2	NA	2004	12	13	Canada: Lethbridge	Canada	Lethbridge	Bos taurus	Cattle	NA	NA	GCA_002077915.1	efaecium	-	7	1	6	1	~80	1	2	0	0	0	0	FALSE	0	0	0	0	FALSE
PDT000453093.2	NA	2013	NA	NA	USA	USA	NA	bovine	Cattle	NA	NA	GCA_004099785.1	efaecium	2281	7	5	162	1	1	1	2	0	0	0	0	FALSE	0	0	0	0	FALSE
PDT000453094.2	NA	2013	NA	NA	USA	USA	NA	bovine	Cattle	NA	NA	GCA_004099795.1	efaecium	130	4	12	9	1	1	5	8	0	0	0	0	FALSE	0	0	0	0	FALSE
PDT000453098.2	NA	2013	NA	NA	USA	USA	NA	bovine	Cattle	NA	NA	GCA_004099895.1	efaecium	2281	7	5	162	1	1	1	2	0	0	0	0	FALSE	0	0	0	0	FALSE
PDT000475999.2	NA	2016	NA	NA	USA	USA	NA	bovine	Cattle	NA	NA	GCA_004328245.1	efaecium	2281	7	5	162	1	1	1	2	0	0	0	0	FALSE	0	0	0	0	FALSE
PDT000856453.1	NA	2014	NA	NA	Estonia: Tartumaa	Estonia	Tartumaa	Bos taurus	Cattle	NA	NA	GCA_014853675.1	efaecium	581	50	1	3	1	7	1	2	0	0	0	0	FALSE	0	0	0	0	FALSE
PDT000991255.1	NA	2021	2	5	Canada: London	Canada	London	cattle	Cattle	NA	NA	GCA_017583085.1	efaecium	-	3	1	2	1	~1	1	4	0	0	0	0	FALSE	0	0	0	0	FALSE
PDT001162604.1	environmental/other	2018	5	24	South Africa: KwaZulu-Natal	South Africa	KwaZulu-Natal	cow	Cattle	NA	NA	GCA_020593005.1	efaecium	2155	3	1	2	61	1	1	3	0	0	0	0	FALSE	0	0	0	0	FALSE
PDT002062430.1	NA	2021	8	7	China: Inner Mongolia	China	Inner Mongolia	Bovine	Cattle	NA	NA	GCA_035928225.1	efaecium	1819	5	1	3	1	62	1	5	0	0	0	0	FALSE	0	0	1	1	TRUE
PDT001273850.1	clinical	2021	7	3	Bangladesh: Mymensingh	Bangladesh	Mymensingh	Holstein Friesian cross (Bos taurus taurus)	Cattle	Raw milk	Mastitis	GCA_022631355.1	efaecium	190	3	6	6	2	20	1	5	0	0	0	0	FALSE	0	0	0	0	FALSE
PDT002056401.1	NA	2019	8	29	India: Assam, Silagrant	India	Assam, Silagrant	Bos taurus indicus	Cattle	rectal swab	NA	GCA_035783565.1	efaecium	2473	8	8	8	6	28	6	13	0	0	0	0	FALSE	0	0	0	0	FALSE
PDT002056404.1	NA	2019	8	26	India: Assam, NGTC	India	Assam, NGTC	Bos taurus indicus	Cattle	rectal swab	NA	GCA_035784785.1	efaecium	-	124	1	3	1	117	1	20	0	0	0	0	FALSE	0	0	0	0	FALSE
PDT001349849.1	NA	2018	NA	NA	Ghana: Accra	Ghana	Accra	cattle	Cattle	Rectal swabs	NA	GCA_023956195.1	efaecium	1939	13	9	15	10	29	6	25	0	0	0	0	FALSE	0	0	0	0	FALSE
PDT001349850.1	NA	2018	NA	NA	Ghana: Accra	Ghana	Accra	cattle	Cattle	Rectal swabs	NA	GCA_023956215.1	efaecium	361	8	8	8	6	51	6	13	0	0	0	0	FALSE	0	0	0	0	FALSE
PDT002090356.1	NA	2015	NA	NA	Mexico: Jalisco	Mexico	Jalisco	Bos taurus	Cattle	ripened non-pasteurized cheese	NA	GCA_036884325.1	efaecium	220	3	25	2	1	1	1	35	0	0	0	0	FALSE	0	0	0	0	FALSE
PDT000011435.3	NA	1994	NA	NA	Belgium	Belgium	NA	Bison	Cattle	rumen	NA	GCA_000321765.1	efaecium	21	3	1	2	1	1	1	9	0	0	0	0	FALSE	0	0	0	0	FALSE
PDT002056399.1	NA	2019	8	29	India: Assam, Silagrant	India	Assam, Silagrant	Bos taurus indicus	Cattle	teat swab	NA	GCA_035783525.1	efaecium	1206	13	8	8	2	10	6	24	0	0	0	0	FALSE	0	0	0	0	FALSE
PDT000010763.3	NA	NA	NA	NA	Denmark	Denmark	NA	Dog	Dog	feces	NA	GCA_000322425.1	efaecium	78	1	1	1	1	1	1	15	0	0	0	0	FALSE	0	0	0	0	FALSE
PDT000008610.3	NA	2008	NA	NA	Netherlands: The Hague	Netherlands	The Hague	dog	Dog	NA	NA	GCA_000239115.2	efaecium	266	1	6	6	1	7	1	15	0	0	0	0	FALSE	0	0	0	0	FALSE
PDT000011436.3	NA	1995	NA	NA	Belgium	Belgium	NA	Dog	Dog	NA	NA	GCA_000321785.1	efaecium	27	7	5	7	1	1	1	2	1	0	0	0	TRUE	0	0	0	0	FALSE
PDT001203019.3	NA	2021	1	5	South Korea: Daegu	South Korea	Daegu	dog	Dog	NA	NA	GCA_021172105.3	efaecium	2096	1	1	150	1	0	1	1	1	0	0	0	TRUE	0	0	0	0	FALSE
PDT002040588.1	NA	2020	6	NA	China:Beijing	China	Beijing	dog	Dog	NA	NA	GCA_034654215.1	efaecium	80	1	1	1	12	1	1	9	0	0	0	0	FALSE	0	0	1	0	TRUE
PDT002040589.1	NA	2019	6	NA	China:Beijing	China	Beijing	dog	Dog	NA	NA	GCA_034654235.1	efaecium	25	3	1	6	1	1	1	9	0	0	0	0	FALSE	0	0	1	0	TRUE
PDT002040591.1	NA	2021	3	NA	China:Beijing	China	Beijing	dog	Dog	NA	NA	GCA_034654275.1	efaecium	389	5	1	1	1	1	3	1	0	0	0	0	FALSE	0	0	1	0	TRUE
PDT002040593.1	NA	2021	10	NA	China:Beijing	China	Beijing	dog	Dog	NA	NA	GCA_034654315.1	efaecium	262	1	1	1	5	7	1	7	0	0	0	0	FALSE	0	0	1	0	TRUE
PDT001488516.1	environmental/other	2018	NA	NA	Turkey:Mersin	Turkey	Mersin	dog	Dog	rectal swab	NA	GCA_026193335.1	efaecium	2248	2	6	6	1	1	5	9	1	0	0	0	TRUE	0	0	0	0	FALSE
PDT000880778.1	environmental/other	2018	11	29	South Africa:KwaZulu-Natal	South Africa	KwaZulu-Natal	Environment	Environment	chicken litter	NA	GCA_015230135.1	efaecium	1754	8	8	8	72	19	6	5	0	0	0	0	FALSE	0	0	0	0	FALSE
PDT000880780.1	environmental/other	2018	11	22	South Africa:KwaZulu-Natal	South Africa	KwaZulu-Natal	Environment	Environment	chicken litter	NA	GCA_015230195.1	efaecium	1756	3	6	6	1	7	1	9	0	0	0	0	FALSE	0	0	0	0	FALSE
PDT000880781.1	environmental/other	2018	11	15	South Africa:KwaZulu-Natal	South Africa	KwaZulu-Natal	Environment	Environment	chicken litter	NA	GCA_015230205.1	efaecium	1754	8	8	8	72	19	6	5	0	0	0	0	FALSE	0	0	0	0	FALSE
PDT000880782.1	environmental/other	2018	11	9	South Africa:KwaZulu-Natal	South Africa	KwaZulu-Natal	Environment	Environment	chicken litter	NA	GCA_015230235.1	efaecium	1700	3	6	6	1	152	1	5	0	0	0	0	FALSE	0	0	0	0	FALSE
PDT000645217.2	clinical	2018	1	NA	China:Hangzhou	China	Hangzhou	laboratory	Environment	Clinical laboratory	NA	GCA_009733995.1	efaecium	78	1	1	1	1	1	1	15	0	0	0	1	TRUE	0	0	0	0	FALSE
PDT000879607.1	clinical	2016	NA	NA	Germany: Hesse	Germany	Hesse	Environment	Environment	environment	NA	GCA_015340525.1	efaecium	117	1	1	1	1	1	1	9	0	1	0	0	TRUE	0	0	0	0	FALSE
PDT000745234.1	clinical	2017	NA	NA	Germany: Mecklenburg Western Pomerania	Germany	Mecklenburg Western Pomerania	Environment	Environment	environment	NA	GCA_015361935.1	efaecium	117	1	1	1	1	1	1	9	0	1	0	0	TRUE	0	0	0	0	FALSE
PDT000745231.1	clinical	2017	NA	NA	Germany: Mecklenburg Western Pomerania	Germany	Mecklenburg Western Pomerania	Environment	Environment	environment	NA	GCA_015362035.1	efaecium	117	1	1	1	1	1	1	9	0	1	0	0	TRUE	0	0	0	0	FALSE
PDT000745232.1	clinical	2017	NA	NA	Germany: Mecklenburg Western Pomerania	Germany	Mecklenburg Western Pomerania	Environment	Environment	environment	NA	GCA_015362135.1	efaecium	117	1	1	1	1	1	1	9	0	1	0	0	TRUE	0	0	0	0	FALSE
PDT000761922.1	NA	2014	3	23	Ireland: Dublin	Ireland	Dublin	Soil	Environment	NA	NA	GCA_013283735.1	efaecium	2350	5	1	3	1	7	1	3	0	0	0	0	FALSE	0	0	0	0	FALSE
PDT000880779.1	environmental/other	2018	11	22	South Africa:KwaZulu-Natal	South Africa	KwaZulu-Natal	Environment	Environment	soil	NA	GCA_015230165.1	efaecium	1755	5	1	3	1	159	1	4	0	0	0	0	FALSE	0	0	0	0	FALSE
PDT000880783.1	environmental/other	2018	11	11	South Africa:KwaZulu-Natal	South Africa	KwaZulu-Natal	Environment	Environment	soil	NA	GCA_015230275.1	efaecium	1753	12	1	3	1	1	5	5	0	0	0	0	FALSE	0	0	0	0	FALSE
PDT000880784.1	environmental/other	2018	11	8	South Africa:KwaZulu-Natal	South Africa	KwaZulu-Natal	Environment	Environment	soil	NA	GCA_015230285.1	efaecium	1752	46	1	6	1	162	1	126	0	0	0	0	FALSE	0	0	0	0	FALSE
PDT000880785.1	environmental/other	2018	11	9	South Africa:KwaZulu-Natal	South Africa	KwaZulu-Natal	Environment	Environment	soil	NA	GCA_015230335.1	efaecium	10	2	1	6	1	1	1	5	0	0	0	0	FALSE	0	0	0	0	FALSE
PDT000217611.2	clinical	NA	NA	NA	USA: Montana	USA	Montana	horse	Equine	feces	NA	GCA_002174355.1	efaecium	-	2	7	88	22	~80	5	3	0	0	0	0	FALSE	0	0	0	0	FALSE
PDT000236754.2	NA	2014	NA	NA	Russia: Orenburg	Russia	Orenburg	Equus caballus	Equine	NA	NA	GCA_002265255.1	efaecium	-	2	1	~11	1	14	5	9	0	0	0	0	FALSE	0	0	0	0	FALSE
PDT001162603.1	environmental/other	2018	5	24	South Africa: KwaZulu-Natal	South Africa	KwaZulu-Natal	horse	Equine	NA	NA	GCA_020592895.1	efaecium	2155	3	1	2	61	1	1	3	0	0	0	0	FALSE	0	0	0	0	FALSE
PDT001954177.1	NA	2021	NA	NA	Australia	Australia	NA	horse	Equine	NA	NA	GCA_033092295.1	efaecium	117	1	1	1	1	1	1	9	0	0	0	0	FALSE	0	0	0	0	FALSE
PDT001954175.1	NA	2021	NA	NA	Australia	Australia	NA	horse	Equine	NA	NA	GCA_033092315.1	efaecium	-	1	1	1	~94	1	1	7	0	0	0	0	FALSE	0	0	0	0	FALSE
PDT001906306.1	NA	2022	NA	NA	China	China	NA	fish	Fish	intestinal contents	NA	GCA_031925025.1	efaecium	323	1	1	1	1	1	1	5	0	0	0	0	FALSE	0	0	1	1	TRUE
PDT000586754.2	NA	2009	NA	NA	Tunisia: El Abid dam	Tunisia	El Abid dam	Oreochromis niloticus	Fish	mucus	NA	GCA_008365415.1	efaecium	-	6	14	~129	3	~209	2	~83	0	0	0	0	FALSE	0	0	0	0	FALSE
PDT000612567.2	NA	2015	7	NA	Brazil: Parana	Brazil	Parana	Oreochromis niloticus	Fish	NA	NA	GCA_009036045.1	efaecium	323	1	1	1	1	1	1	5	0	0	0	0	FALSE	0	0	0	0	FALSE
PDT001809066.1	NA	2023	2	NA	South Korea: Cheonan	South Korea	Cheonan	Food	Food	Cheonggukjang	NA	GCA_030406065.1	efaecium	-	13	8	~8	6	109	6	~13	0	0	0	0	FALSE	0	0	0	0	FALSE
PDT001219186.1	clinical	2017	NA	NA	Switzerland	Switzerland	NA	Homo sapiens	Homo sapiens	?	NA	GCA_021430345.1	efaecium	117	1	1	1	1	1	1	9	0	1	0	0	TRUE	0	0	0	0	FALSE
PDT001438052.1	clinical	2018	3	NA	France: Lille	France	Lille	Homo sapiens	Homo sapiens	Abcess	Abcess	GCA_025479485.1	efaecium	117	1	1	1	1	1	1	9	0	0	0	0	FALSE	0	0	0	0	FALSE
PDT001219184.1	clinical	2017	NA	NA	Switzerland	Switzerland	NA	Homo sapiens	Homo sapiens	abdomen	NA	GCA_021420965.1	efaecium	117	1	1	1	1	1	1	9	0	1	0	0	TRUE	0	0	0	0	FALSE
PDT001219169.1	clinical	2016	NA	NA	Switzerland	Switzerland	NA	Homo sapiens	Homo sapiens	abdomen	NA	GCA_021427345.1	efaecium	117	1	1	1	1	1	1	9	1	0	0	0	TRUE	0	0	0	0	FALSE
PDT001219179.1	clinical	2017	NA	NA	Switzerland	Switzerland	NA	Homo sapiens	Homo sapiens	abdomen	NA	GCA_021430245.1	efaecium	192	1	1	1	1	7	1	15	1	0	0	0	TRUE	0	0	0	0	FALSE
PDT001219176.1	clinical	2016	NA	NA	Switzerland	Switzerland	NA	Homo sapiens	Homo sapiens	abdomen	NA	GCA_021430425.1	efaecium	203	1	1	1	1	20	1	15	1	0	0	0	TRUE	0	0	0	0	FALSE
PDT001049168.1	clinical	2017	NA	NA	Australia	Australia	NA	Homo sapiens	Homo sapiens	Abdomen Fluid	NA	GCA_018600535.1	efaecium	18	1	1	1	5	1	1	7	1	0	0	0	TRUE	0	0	0	0	FALSE
PDT001317193.1	clinical	2019	12	9	Australia:Queensland	Australia	Queensland	Homo sapiens	Homo sapiens	Abdomen Fluid	NA	GCA_023597265.1	efaecium	17	1	1	1	1	1	1	1	0	1	0	0	TRUE	0	0	0	0	FALSE
PDT001162927.1	clinical	2019	2	NA	USA: Boston	USA	Boston	Homo sapiens	Homo sapiens	abdominal	NA	GCA_020745095.1	efaecium	-	~1	1	44	1	20	1	15	1	0	0	0	TRUE	0	0	0	0	FALSE
PDT001163174.1	clinical	2017	2	NA	USA: Boston	USA	Boston	Homo sapiens	Homo sapiens	abdominal	NA	GCA_020746445.1	efaecium	117	1	1	1	1	1	1	9	1	0	0	0	TRUE	0	0	0	0	FALSE
PDT001163121.1	clinical	2017	5	NA	USA: Boston	USA	Boston	Homo sapiens	Homo sapiens	abdominal	NA	GCA_020747325.1	efaecium	17	1	1	1	1	1	1	1	1	0	0	0	TRUE	0	0	0	0	FALSE
PDT001162935.1	clinical	2018	12	NA	USA: Boston	USA	Boston	Homo sapiens	Homo sapiens	abdominal	NA	GCA_020750185.1	efaecium	203	1	1	1	1	20	1	15	0	0	0	0	FALSE	0	0	0	0	FALSE
PDT001162874.1	clinical	2019	7	NA	USA: Boston	USA	Boston	Homo sapiens	Homo sapiens	abdominal	NA	GCA_020751065.1	efaecium	1579	2	1	66	1	1	1	1	1	0	0	0	TRUE	0	0	0	0	FALSE
PDT001162868.1	clinical	2019	8	NA	USA: Boston	USA	Boston	Homo sapiens	Homo sapiens	abdominal	NA	GCA_020751135.1	efaecium	18	1	1	1	5	1	1	7	0	1	0	0	TRUE	0	0	0	0	FALSE
PDT001162827.1	clinical	2016	8	NA	USA: Boston	USA	Boston	Homo sapiens	Homo sapiens	abdominal	NA	GCA_020751595.1	efaecium	18	1	1	1	5	1	1	7	1	0	0	0	TRUE	0	0	0	0	FALSE
PDT001171209.1	clinical	2014	1	4	Denmark:Copenhagen	Denmark	Copenhagen	Homo sapiens	Homo sapiens	Abdominal abces	Vancomycin-resistant Enterococcus faecium clinical infection	GCA_020791755.1	efaecium	80	1	1	1	12	1	1	9	1	0	0	0	TRUE	0	0	0	0	FALSE
PDT001438024.1	clinical	2018	10	NA	France: Orleans	France	Orleans	Homo sapiens	Homo sapiens	Abdominal abscess	Intra-abdominal infection	GCA_025478425.1	efaecium	117	1	1	1	1	1	1	9	0	1	0	0	TRUE	0	0	0	0	FALSE
PDT000744233.1	clinical	2015	NA	NA	Australia	Australia	NA	Homo sapiens	Homo sapiens	Abdominal cavity aspirate	NA	GCA_015361715.1	efaecium	1421	1	1	1	1	0	1	1	1	0	0	0	TRUE	0	0	0	0	FALSE
PDT000974466.1	clinical	2018	NA	NA	Australia	Australia	NA	Homo sapiens	Homo sapiens	Abdominal cavity Fluid	NA	GCA_017095965.1	efaecium	1424	1	1	1	12	0	1	9	1	0	0	0	TRUE	0	0	0	0	FALSE
PDT001579552.1	clinical	2020	9	11	France	France	NA	homo sapiens sapiens	Homo sapiens	Abdominal collection	NA	GCA_947051695.1	efaecium	80	1	1	1	12	1	1	9	0	0	0	0	FALSE	0	0	0	0	FALSE
PDT001579557.1	clinical	2021	3	10	France	France	NA	homo sapiens sapiens	Homo sapiens	Abdominal collection	NA	GCA_947051945.1	efaecium	-	3	2	2	1	156	1	5	0	0	0	0	FALSE	0	0	0	0	FALSE
PDT000703459.1	clinical	2013	NA	NA	Germany:Heidelberg	Germany	Heidelberg	Homo sapiens	Homo sapiens	abdominal drainage	Bacteremia	GCA_015420205.1	efaecium	117	1	1	1	1	1	1	9	0	0	0	0	FALSE	0	1	0	0	TRUE
PDT000943032.1	clinical	2017	4	10	Denmark:Copenhagen	Denmark	Copenhagen	Homo sapiens	Homo sapiens	abdominal drainage	Vancomycin-resistant Enterococcus faecium clinical infection	GCA_017196055.1	efaecium	203	1	1	1	1	20	1	15	1	0	0	0	TRUE	0	0	0	0	FALSE
PDT000942898.1	clinical	2013	3	12	Denmark:Copenhagen	Denmark	Copenhagen	Homo sapiens	Homo sapiens	abdominal drainage	Vancomycin-resistant Enterococcus faecium clinical infection	GCA_017199015.1	efaecium	192	1	1	1	1	7	1	15	1	0	0	0	TRUE	0	0	0	0	FALSE
PDT001849377.1	clinical	2022	NA	NA	Italy	Italy	NA	Homo sapiens	Homo sapiens	Abdominal drainage	NA	GCA_030714935.1	efaecium	117	1	1	1	1	1	1	9	1	0	0	0	TRUE	0	0	0	0	FALSE
PDT001576774.1	clinical	2020	1	9	France	France	NA	homo sapiens sapiens	Homo sapiens	Abdominal drainage	NA	GCA_947051775.1	efaecium	266	1	6	6	1	7	1	15	0	0	0	0	FALSE	0	0	0	0	FALSE
PDT000705627.1	clinical	2006	2	4	China	China	NA	Homo sapiens	Homo sapiens	abdominal exudate	abdominal infection	GCA_015400685.1	efaecium	78	1	1	1	1	1	1	15	0	0	0	1	TRUE	0	0	0	0	FALSE
PDT001323570.1	clinical	2019	12	13	Australia:Queensland	Australia	Queensland	Homo sapiens	Homo sapiens	abdominal fluid	NA	GCA_023675225.1	efaecium	80	1	1	1	12	1	1	9	1	0	0	0	TRUE	0	0	0	0	FALSE
PDT001325659.1	clinical	2017	5	2	Thailand: Chonburi	Thailand	Chonburi	Homo sapiens	Homo sapiens	abdominal fluid	bacterial infectious disease	GCA_023829775.1	efaecium	17	1	1	1	1	1	1	1	1	0	0	0	TRUE	0	0	0	0	FALSE
PDT000696452.1	clinical	2018	2	6	Switzerland	Switzerland	NA	Homo sapiens	Homo sapiens	abdominal fluid (pigtail)	NA	GCA_015473425.1	efaecium	-	1	1	1	1	1	1	166?	0	1	0	0	TRUE	0	0	0	0	FALSE
PDT000696436.1	clinical	2018	1	29	Switzerland	Switzerland	NA	Homo sapiens	Homo sapiens	abdominal fluid (pigtail)	NA	GCA_015473885.1	efaecium	796	1	1	1	1	20	1	4	0	1	0	0	TRUE	0	0	0	0	FALSE
PDT001317480.1	clinical	2019	10	26	Australia:Queensland	Australia	Queensland	Homo sapiens	Homo sapiens	Abdominal Mesh	NA	GCA_023613575.1	efaecium	17	1	1	1	1	1	1	1	0	0	0	0	FALSE	0	0	0	0	FALSE
PDT000500169.2	clinical	2004	NA	NA	New Zealand	New Zealand	NA	Homo sapiens	Homo sapiens	abdominal wound	NA	GCA_005234565.1	efaecium	17	1	1	1	1	1	1	1	1	0	0	0	TRUE	0	0	0	0	FALSE
PDT001217884.1	clinical	2021	4	NA	USA: Chicago, Illinois	USA	Chicago, Illinois	Homo sapiens	Homo sapiens	abdominal wound	Intraabdominal abscess	GCA_021364775.1	efaecium	584	1	1	44	1	1	1	1	1	0	0	0	TRUE	1	0	0	0	TRUE
PDT001163057.1	clinical	2018	2	NA	USA: Boston	USA	Boston	Homo sapiens	Homo sapiens	abdominal, fluid	NA	GCA_020748585.1	efaecium	18	1	1	1	5	1	1	7	1	0	0	0	TRUE	0	0	0	0	FALSE
PDT001162889.1	clinical	2019	5	NA	USA: Boston	USA	Boston	Homo sapiens	Homo sapiens	abscess	NA	GCA_020750895.1	efaecium	734	1	1	44	1	83	1	15	0	0	0	0	FALSE	0	0	0	0	FALSE
PDT001903558.1	clinical	2023	NA	NA	USA:Boston	USA	Boston	Homo sapiens	Homo sapiens	Abscess	Abscess	GCA_032122655.1	efaecium	117	1	1	1	1	1	1	9	1	0	0	0	TRUE	0	0	0	0	FALSE
PDT001162967.1	clinical	2018	9	NA	USA: Boston	USA	Boston	Homo sapiens	Homo sapiens	abscess, abdominal subcutaneous	NA	GCA_020749765.1	efaecium	736	3	1	44	1	1	1	1	1	0	0	0	TRUE	0	0	0	0	FALSE
PDT001163032.1	clinical	2018	3	NA	USA: Boston	USA	Boston	Homo sapiens	Homo sapiens	abscess, anterior pelvic	NA	GCA_023397635.1	efaecium	18	1	1	1	5	1	1	7	1	0	0	0	TRUE	0	0	0	0	FALSE
PDT001163186.1	clinical	2016	12	NA	USA: Boston	USA	Boston	Homo sapiens	Homo sapiens	abscess, intraabdominal	NA	GCA_020739285.1	efaecium	18	1	1	1	5	1	1	7	1	0	0	0	TRUE	0	0	0	0	FALSE
PDT001162964.1	clinical	2018	8	NA	USA: Boston	USA	Boston	Homo sapiens	Homo sapiens	abscess, liver	NA	GCA_020749625.1	efaecium	736	3	1	44	1	1	1	1	1	0	0	0	TRUE	0	0	0	0	FALSE
PDT001162915.1	clinical	2019	3	NA	USA: Boston	USA	Boston	Homo sapiens	Homo sapiens	abscess, midline surgical incision	NA	GCA_020750505.1	efaecium	54	9	6	6	1	11	1	2	0	0	0	0	FALSE	0	0	0	0	FALSE
PDT001163104.1	clinical	2017	8	NA	USA: Boston	USA	Boston	Homo sapiens	Homo sapiens	abscess, pelvic	NA	GCA_020747665.1	efaecium	772	1	1	44	1	1	1	15	1	0	0	0	TRUE	0	0	0	0	FALSE
PDT001162870.1	clinical	2019	7	NA	USA: Boston	USA	Boston	Homo sapiens	Homo sapiens	abscess, pelvic	NA	GCA_020751155.1	efaecium	18	1	1	1	5	1	1	7	0	1	0	0	TRUE	0	0	0	0	FALSE
PDT001163137.1	clinical	2017	4	NA	USA: Boston	USA	Boston	Homo sapiens	Homo sapiens	abscess, pelvic 2/2 acute diverticulitis	NA	GCA_020747085.1	efaecium	54	9	6	6	1	11	1	2	0	0	0	0	FALSE	0	0	0	0	FALSE
PDT001162849.1	clinical	2016	6	NA	USA: Boston	USA	Boston	Homo sapiens	Homo sapiens	abscess, perirectal	NA	GCA_020745635.1	efaecium	418	1	1	18	1	1	1	9	0	0	0	0	FALSE	0	0	0	0	FALSE
PDT001163157.1	clinical	2017	3	NA	USA: Boston	USA	Boston	Homo sapiens	Homo sapiens	abscess, perirectal	NA	GCA_020746635.1	efaecium	17	1	1	1	1	1	1	1	1	0	0	0	TRUE	0	0	0	0	FALSE
PDT001162995.1	clinical	2018	7	NA	USA: Boston	USA	Boston	Homo sapiens	Homo sapiens	abscess, RLQ	NA	GCA_020749325.1	efaecium	736	3	1	44	1	1	1	1	1	0	0	0	TRUE	0	0	0	0	FALSE
PDT001317559.1	clinical	2018	10	3	Australia:Queensland	Australia	Queensland	Homo sapiens	Homo sapiens	Anal	NA	GCA_023598545.1	efaecium	796	1	1	1	1	20	1	4	0	1	0	0	TRUE	0	0	0	0	FALSE
PDT000744217.1	clinical	2015	NA	NA	Australia	Australia	NA	Homo sapiens	Homo sapiens	Anal swab	NA	GCA_015361375.1	efaecium	1421	1	1	1	1	0	1	1	1	0	0	0	TRUE	0	0	0	0	FALSE
PDT000744239.1	clinical	2015	NA	NA	Australia	Australia	NA	Homo sapiens	Homo sapiens	Anal swab	NA	GCA_015361575.1	efaecium	1421	1	1	1	1	0	1	1	1	0	0	0	TRUE	0	0	0	0	FALSE
PDT000744235.1	clinical	2015	NA	NA	Australia	Australia	NA	Homo sapiens	Homo sapiens	Anal swab	NA	GCA_015361695.1	efaecium	1421	1	1	1	1	0	1	1	1	0	0	0	TRUE	0	0	0	0	FALSE
PDT000744251.1	clinical	2015	NA	NA	Australia	Australia	NA	Homo sapiens	Homo sapiens	Anal swab	NA	GCA_015362235.1	efaecium	1421	1	1	1	1	0	1	1	1	0	0	0	TRUE	0	0	0	0	FALSE
PDT000703969.1	clinical	2007	9	20	Netherlands: University Medical Centre Utrecht, Utrecht	Netherlands	University Medical Centre Utrecht, Utrecht	Homo sapiens	Homo sapiens	anal swab	NA	GCA_015415305.1	efaecium	203	1	1	1	1	20	1	15	0	0	0	0	FALSE	0	0	0	0	FALSE
PDT000703970.1	clinical	2007	9	27	Netherlands: University Medical Centre Utrecht, Utrecht	Netherlands	University Medical Centre Utrecht, Utrecht	Homo sapiens	Homo sapiens	anal swab	NA	GCA_015415625.1	efaecium	78	1	1	1	1	1	1	15	0	0	0	0	FALSE	0	0	0	0	FALSE
PDT000703966.1	clinical	2007	9	10	Netherlands: University Medical Centre Utrecht, Utrecht	Netherlands	University Medical Centre Utrecht, Utrecht	Homo sapiens	Homo sapiens	anal swab	NA	GCA_015415705.1	efaecium	203	1	1	1	1	20	1	15	0	0	0	0	FALSE	0	0	0	0	FALSE
PDT000703968.1	clinical	2007	9	17	Netherlands: University Medical Centre Utrecht, Utrecht	Netherlands	University Medical Centre Utrecht, Utrecht	Homo sapiens	Homo sapiens	anal swab	NA	GCA_015415765.1	efaecium	203	1	1	1	1	20	1	15	0	0	0	0	FALSE	0	0	0	0	FALSE
PDT000703957.1	clinical	2003	12	11	Netherlands: University Medical Centre Utrecht, Utrecht	Netherlands	University Medical Centre Utrecht, Utrecht	Homo sapiens	Homo sapiens	anal swab	NA	GCA_015415945.1	efaecium	260	1	1	1	12	7	1	7	0	1	0	0	TRUE	0	0	0	0	FALSE
PDT000703973.1	clinical	2007	10	11	Netherlands: University Medical Centre Utrecht, Utrecht	Netherlands	University Medical Centre Utrecht, Utrecht	Homo sapiens	Homo sapiens	anal swab	NA	GCA_015415985.1	efaecium	78	1	1	1	1	1	1	15	0	0	0	0	FALSE	0	0	0	0	FALSE
PDT000703935.1	clinical	2008	1	24	Netherlands: University Medical Centre Utrecht, Utrecht	Netherlands	University Medical Centre Utrecht, Utrecht	Homo sapiens	Homo sapiens	anal swab	NA	GCA_015416425.1	efaecium	78	1	1	1	1	1	1	15	0	0	0	0	FALSE	0	0	0	0	FALSE
PDT000703921.1	clinical	2005	7	30	Netherlands: University Medical Centre Utrecht, Utrecht	Netherlands	University Medical Centre Utrecht, Utrecht	Homo sapiens	Homo sapiens	anal swab	NA	GCA_015416485.1	efaecium	263	3	1	6	1	1	1	2	0	0	0	0	FALSE	0	0	0	0	FALSE
PDT000703925.1	clinical	2007	7	21	Netherlands: University Medical Centre Utrecht, Utrecht	Netherlands	University Medical Centre Utrecht, Utrecht	Homo sapiens	Homo sapiens	anal swab	NA	GCA_015416525.1	efaecium	78	1	1	1	1	1	1	15	0	0	0	0	FALSE	0	0	0	0	FALSE
PDT000703933.1	clinical	2008	1	21	Netherlands: University Medical Centre Utrecht, Utrecht	Netherlands	University Medical Centre Utrecht, Utrecht	Homo sapiens	Homo sapiens	anal swab	NA	GCA_015416565.1	efaecium	203	1	1	1	1	20	1	15	0	0	0	0	FALSE	0	0	0	0	FALSE
PDT000703931.1	clinical	2007	12	24	Netherlands: University Medical Centre Utrecht, Utrecht	Netherlands	University Medical Centre Utrecht, Utrecht	Homo sapiens	Homo sapiens	anal swab	NA	GCA_015416645.1	efaecium	203	1	1	1	1	20	1	15	0	0	0	0	FALSE	0	0	0	0	FALSE
PDT000703930.1	clinical	2007	12	20	Netherlands: University Medical Centre Utrecht, Utrecht	Netherlands	University Medical Centre Utrecht, Utrecht	Homo sapiens	Homo sapiens	anal swab	NA	GCA_015416685.1	efaecium	78	1	1	1	1	1	1	15	0	0	0	0	FALSE	0	0	0	0	FALSE
PDT000703914.1	clinical	2007	11	12	Netherlands: University Medical Centre Utrecht, Utrecht	Netherlands	University Medical Centre Utrecht, Utrecht	Homo sapiens	Homo sapiens	anal swab	NA	GCA_015416705.1	efaecium	17	1	1	1	1	1	1	1	0	0	0	0	FALSE	0	0	0	0	FALSE
PDT000703932.1	clinical	2007	12	27	Netherlands: University Medical Centre Utrecht, Utrecht	Netherlands	University Medical Centre Utrecht, Utrecht	Homo sapiens	Homo sapiens	anal swab	NA	GCA_015416725.1	efaecium	203	1	1	1	1	20	1	15	0	0	0	0	FALSE	0	0	0	0	FALSE
PDT000703913.1	clinical	2007	11	8	Netherlands: University Medical Centre Utrecht, Utrecht	Netherlands	University Medical Centre Utrecht, Utrecht	Homo sapiens	Homo sapiens	anal swab	NA	GCA_015416765.1	efaecium	17	1	1	1	1	1	1	1	0	0	0	0	FALSE	0	0	0	0	FALSE
PDT000703926.1	clinical	2007	9	8	Netherlands: University Medical Centre Utrecht, Utrecht	Netherlands	University Medical Centre Utrecht, Utrecht	Homo sapiens	Homo sapiens	anal swab	NA	GCA_015416785.1	efaecium	78	1	1	1	1	1	1	15	0	0	0	0	FALSE	0	0	0	0	FALSE
PDT000703890.1	clinical	2002	1	2	Netherlands: University Medical Centre Utrecht, Utrecht	Netherlands	University Medical Centre Utrecht, Utrecht	Homo sapiens	Homo sapiens	anal swab	NA	GCA_015416825.1	efaecium	16	2	1	1	1	1	1	1	1	0	0	0	TRUE	0	0	0	0	FALSE
PDT000703909.1	clinical	2007	9	10	Netherlands: University Medical Centre Utrecht, Utrecht	Netherlands	University Medical Centre Utrecht, Utrecht	Homo sapiens	Homo sapiens	anal swab	NA	GCA_015416835.1	efaecium	78	1	1	1	1	1	1	15	0	0	0	0	FALSE	0	0	0	0	FALSE
PDT000703906.1	clinical	2007	8	27	Netherlands: University Medical Centre Utrecht, Utrecht	Netherlands	University Medical Centre Utrecht, Utrecht	Homo sapiens	Homo sapiens	anal swab	NA	GCA_015416865.1	efaecium	17	1	1	1	1	1	1	1	0	1	0	0	TRUE	0	0	0	0	FALSE
PDT000703911.1	clinical	2007	9	17	Netherlands: University Medical Centre Utrecht, Utrecht	Netherlands	University Medical Centre Utrecht, Utrecht	Homo sapiens	Homo sapiens	anal swab	NA	GCA_015416885.1	efaecium	17	1	1	1	1	1	1	1	0	1	0	0	TRUE	0	0	0	0	FALSE
PDT000703907.1	clinical	2007	9	3	Netherlands: University Medical Centre Utrecht, Utrecht	Netherlands	University Medical Centre Utrecht, Utrecht	Homo sapiens	Homo sapiens	anal swab	NA	GCA_015416925.1	efaecium	78	1	1	1	1	1	1	15	0	0	0	0	FALSE	0	0	0	0	FALSE
PDT000703908.1	clinical	2007	9	6	Netherlands: University Medical Centre Utrecht, Utrecht	Netherlands	University Medical Centre Utrecht, Utrecht	Homo sapiens	Homo sapiens	anal swab	NA	GCA_015416935.1	efaecium	78	1	1	1	1	1	1	15	0	0	0	0	FALSE	0	0	0	0	FALSE
PDT000703900.1	clinical	2007	7	12	Netherlands: University Medical Centre Utrecht, Utrecht	Netherlands	University Medical Centre Utrecht, Utrecht	Homo sapiens	Homo sapiens	anal swab	NA	GCA_015416965.1	efaecium	78	1	1	1	1	1	1	15	0	0	0	0	FALSE	0	0	0	0	FALSE
PDT000703905.1	clinical	2007	8	23	Netherlands: University Medical Centre Utrecht, Utrecht	Netherlands	University Medical Centre Utrecht, Utrecht	Homo sapiens	Homo sapiens	anal swab	NA	GCA_015416985.1	efaecium	17	1	1	1	1	1	1	1	0	1	0	0	TRUE	0	0	0	0	FALSE
PDT000703904.1	clinical	2007	8	16	Netherlands: University Medical Centre Utrecht, Utrecht	Netherlands	University Medical Centre Utrecht, Utrecht	Homo sapiens	Homo sapiens	anal swab	NA	GCA_015417005.1	efaecium	17	1	1	1	1	1	1	1	0	1	0	0	TRUE	0	0	0	0	FALSE
PDT000703899.1	clinical	2007	7	5	Netherlands: University Medical Centre Utrecht, Utrecht	Netherlands	University Medical Centre Utrecht, Utrecht	Homo sapiens	Homo sapiens	anal swab	NA	GCA_015417065.1	efaecium	78	1	1	1	1	1	1	15	0	0	0	0	FALSE	0	0	0	0	FALSE
PDT000703898.1	clinical	2007	7	2	Netherlands: University Medical Centre Utrecht, Utrecht	Netherlands	University Medical Centre Utrecht, Utrecht	Homo sapiens	Homo sapiens	anal swab	NA	GCA_015417085.1	efaecium	17	1	1	1	1	1	1	1	0	1	0	0	TRUE	0	0	0	0	FALSE
PDT000703897.1	clinical	2007	6	27	Netherlands: University Medical Centre Utrecht, Utrecht	Netherlands	University Medical Centre Utrecht, Utrecht	Homo sapiens	Homo sapiens	anal swab	NA	GCA_015417105.1	efaecium	17	1	1	1	1	1	1	1	0	1	0	0	TRUE	0	0	0	0	FALSE
PDT000703896.1	clinical	2007	6	27	Netherlands: University Medical Centre Utrecht, Utrecht	Netherlands	University Medical Centre Utrecht, Utrecht	Homo sapiens	Homo sapiens	anal swab	NA	GCA_015417185.1	efaecium	17	1	1	1	1	1	1	1	0	1	0	0	TRUE	0	0	0	0	FALSE
PDT000942868.1	clinical	2014	2	21	Germany: Hamburg	Germany	Hamburg	Homo sapiens	Homo sapiens	Anal swab	Colonisation	GCA_017199435.1	efaecium	78	1	1	1	1	1	1	15	1	0	0	0	TRUE	0	0	0	0	FALSE
PDT000942866.1	clinical	2018	11	6	Germany: Hamburg	Germany	Hamburg	Homo sapiens	Homo sapiens	Anal swab	Colonisation	GCA_017199495.1	efaecium	-	1	1	1	1	1	1	~9	1	0	0	0	TRUE	0	0	0	0	FALSE
PDT000942867.1	clinical	2015	5	19	Germany: Hamburg	Germany	Hamburg	Homo sapiens	Homo sapiens	Anal swab	BSI	GCA_017199515.1	efaecium	117	1	1	1	1	1	1	9	0	1	0	0	TRUE	0	0	0	0	FALSE
PDT000942865.1	clinical	2018	12	28	Germany: Hamburg	Germany	Hamburg	Homo sapiens	Homo sapiens	Anal swab	Colonisation	GCA_017199555.1	efaecium	117	1	1	1	1	1	1	9	0	1	0	0	TRUE	0	0	0	0	FALSE
PDT000942858.1	clinical	2016	7	5	Germany: Hamburg	Germany	Hamburg	Homo sapiens	Homo sapiens	Anal swab	Colonisation	GCA_017199655.1	efaecium	117	1	1	1	1	1	1	9	0	1	0	0	TRUE	0	0	0	0	FALSE
PDT000942856.1	clinical	2016	7	13	Germany: Hamburg	Germany	Hamburg	Homo sapiens	Homo sapiens	Anal swab	Colonisation	GCA_017199675.1	efaecium	117	1	1	1	1	1	1	9	0	1	0	0	TRUE	0	0	0	0	FALSE
PDT000942857.1	clinical	2016	7	12	Germany: Hamburg	Germany	Hamburg	Homo sapiens	Homo sapiens	Anal swab	Colonisation	GCA_017199695.1	efaecium	262	1	1	1	5	7	1	7	0	1	0	0	TRUE	0	0	0	0	FALSE
PDT000942855.1	clinical	2014	3	3	Germany: Hamburg	Germany	Hamburg	Homo sapiens	Homo sapiens	Anal swab	Colonisation	GCA_017199735.1	efaecium	117	1	1	1	1	1	1	9	1	0	0	0	TRUE	0	0	0	0	FALSE
PDT000942852.1	clinical	2016	7	28	Germany: Hamburg	Germany	Hamburg	Homo sapiens	Homo sapiens	Anal swab	Colonisation	GCA_017199755.1	efaecium	117	1	1	1	1	1	1	9	0	1	0	0	TRUE	0	0	0	0	FALSE
PDT000942851.1	clinical	2016	8	1	Germany: Hamburg	Germany	Hamburg	Homo sapiens	Homo sapiens	Anal swab	Colonisation	GCA_017199775.1	efaecium	117	1	1	1	1	1	1	9	0	1	0	0	TRUE	0	0	0	0	FALSE
PDT000942853.1	clinical	2016	7	26	Germany: Hamburg	Germany	Hamburg	Homo sapiens	Homo sapiens	Anal swab	Colonisation	GCA_017199795.1	efaecium	117	1	1	1	1	1	1	9	0	1	0	0	TRUE	0	0	0	0	FALSE
PDT000942849.1	clinical	2016	8	7	Germany: Hamburg	Germany	Hamburg	Homo sapiens	Homo sapiens	Anal swab	Colonisation	GCA_017199815.1	efaecium	117	1	1	1	1	1	1	9	0	1	0	0	TRUE	0	0	0	0	FALSE
PDT000942848.1	clinical	2016	8	9	Germany: Hamburg	Germany	Hamburg	Homo sapiens	Homo sapiens	Anal swab	Colonisation	GCA_017199835.1	efaecium	117	1	1	1	1	1	1	9	0	1	0	0	TRUE	0	0	0	0	FALSE
PDT000942850.1	clinical	2016	8	3	Germany: Hamburg	Germany	Hamburg	Homo sapiens	Homo sapiens	Anal swab	Colonisation	GCA_017199855.1	efaecium	117	1	1	1	1	1	1	9	0	1	0	0	TRUE	0	0	0	0	FALSE
PDT000942845.1	clinical	2016	8	15	Germany: Hamburg	Germany	Hamburg	Homo sapiens	Homo sapiens	Anal swab	Colonisation	GCA_017199865.1	efaecium	262	1	1	1	5	7	1	7	0	1	0	0	TRUE	0	0	0	0	FALSE
PDT000942846.1	clinical	2016	8	12	Germany: Hamburg	Germany	Hamburg	Homo sapiens	Homo sapiens	Anal swab	Colonisation	GCA_017199875.1	efaecium	117	1	1	1	1	1	1	9	0	1	0	0	TRUE	0	0	0	0	FALSE
PDT000942847.1	clinical	2016	8	10	Germany: Hamburg	Germany	Hamburg	Homo sapiens	Homo sapiens	Anal swab	Colonisation	GCA_017199915.1	efaecium	117	1	1	1	1	1	1	9	0	1	0	0	TRUE	0	0	0	0	FALSE
PDT000942843.1	clinical	2016	8	18	Germany: Hamburg	Germany	Hamburg	Homo sapiens	Homo sapiens	Anal swab	Colonisation	GCA_017199935.1	efaecium	262	1	1	1	5	7	1	7	0	1	0	0	TRUE	0	0	0	0	FALSE
PDT000942844.1	clinical	2014	3	10	Germany: Hamburg	Germany	Hamburg	Homo sapiens	Homo sapiens	Anal swab	Colonisation	GCA_017199955.1	efaecium	117	1	1	1	1	1	1	9	1	0	0	0	TRUE	0	0	0	0	FALSE
PDT000942842.1	clinical	2016	8	19	Germany: Hamburg	Germany	Hamburg	Homo sapiens	Homo sapiens	Anal swab	Colonisation	GCA_017199975.1	efaecium	117	1	1	1	1	1	1	9	0	1	0	0	TRUE	0	0	0	0	FALSE
PDT000942841.1	clinical	2016	9	12	Germany: Hamburg	Germany	Hamburg	Homo sapiens	Homo sapiens	Anal swab	Colonisation	GCA_017199995.1	efaecium	117	1	1	1	1	1	1	9	0	1	0	0	TRUE	0	0	0	0	FALSE
PDT000942840.1	clinical	2016	9	13	Germany: Hamburg	Germany	Hamburg	Homo sapiens	Homo sapiens	Anal swab	Colonisation	GCA_017200015.1	efaecium	117	1	1	1	1	1	1	9	0	1	0	0	TRUE	0	0	0	0	FALSE
PDT000942839.1	clinical	2016	10	6	Germany: Hamburg	Germany	Hamburg	Homo sapiens	Homo sapiens	Anal swab	Colonisation	GCA_017200035.1	efaecium	117	1	1	1	1	1	1	9	0	1	0	0	TRUE	0	0	0	0	FALSE
PDT000942832.1	clinical	2016	12	3	Germany: Hamburg	Germany	Hamburg	Homo sapiens	Homo sapiens	Anal swab	Colonisation	GCA_017200055.1	efaecium	117	1	1	1	1	1	1	9	0	1	0	0	TRUE	0	0	0	0	FALSE
PDT000942831.1	clinical	2016	12	6	Germany: Hamburg	Germany	Hamburg	Homo sapiens	Homo sapiens	Anal swab	Colonisation	GCA_017200075.1	efaecium	117	1	1	1	1	1	1	9	0	1	0	0	TRUE	0	0	0	0	FALSE
PDT000942834.1	clinical	2016	12	1	Germany: Hamburg	Germany	Hamburg	Homo sapiens	Homo sapiens	Anal swab	Colonisation	GCA_017200095.1	efaecium	117	1	1	1	1	1	1	9	0	1	0	0	TRUE	0	0	0	0	FALSE
PDT000942833.1	clinical	2014	4	1	Germany: Hamburg	Germany	Hamburg	Homo sapiens	Homo sapiens	Anal swab	Colonisation	GCA_017200115.1	efaecium	117	1	1	1	1	1	1	9	1	0	0	0	TRUE	0	0	0	0	FALSE
PDT000942835.1	clinical	2016	11	17	Germany: Hamburg	Germany	Hamburg	Homo sapiens	Homo sapiens	Anal swab	Colonisation	GCA_017200135.1	efaecium	117	1	1	1	1	1	1	9	0	1	0	0	TRUE	0	0	0	0	FALSE
PDT000942828.1	clinical	2016	12	14	Germany: Hamburg	Germany	Hamburg	Homo sapiens	Homo sapiens	Anal swab	Colonisation	GCA_017200155.1	efaecium	117	1	1	1	1	1	1	9	0	1	0	0	TRUE	0	0	0	0	FALSE
PDT000942829.1	clinical	2016	12	12	Germany: Hamburg	Germany	Hamburg	Homo sapiens	Homo sapiens	Anal swab	Colonisation	GCA_017200175.1	efaecium	117	1	1	1	1	1	1	9	0	1	0	0	TRUE	0	0	0	0	FALSE
PDT000942827.1	clinical	2016	1	29	Germany: Hamburg	Germany	Hamburg	Homo sapiens	Homo sapiens	Anal swab	Colonisation	GCA_017200215.1	efaecium	262	1	1	1	5	7	1	7	0	1	0	0	TRUE	0	0	0	0	FALSE
PDT000942816.1	clinical	2017	2	14	Germany: Hamburg	Germany	Hamburg	Homo sapiens	Homo sapiens	Anal swab	Colonisation	GCA_017200255.1	efaecium	117	1	1	1	1	1	1	9	0	1	0	0	TRUE	1	0	0	0	TRUE
PDT000942815.1	clinical	2017	2	21	Germany: Hamburg	Germany	Hamburg	Homo sapiens	Homo sapiens	Anal swab	Colonisation	GCA_017200275.1	efaecium	117	1	1	1	1	1	1	9	0	1	0	0	TRUE	0	0	0	0	FALSE
PDT000942814.1	clinical	2017	2	27	Germany: Hamburg	Germany	Hamburg	Homo sapiens	Homo sapiens	Anal swab	Colonisation	GCA_017200315.1	efaecium	117	1	1	1	1	1	1	9	0	1	0	0	TRUE	0	0	0	0	FALSE
PDT000942813.1	clinical	2017	3	7	Germany: Hamburg	Germany	Hamburg	Homo sapiens	Homo sapiens	Anal swab	Colonisation	GCA_017200335.1	efaecium	117	1	1	1	1	1	1	9	0	1	0	0	TRUE	0	0	0	0	FALSE
PDT000942809.1	clinical	2017	6	13	Germany: Hamburg	Germany	Hamburg	Homo sapiens	Homo sapiens	Anal swab	Colonisation	GCA_017200375.1	efaecium	117	1	1	1	1	1	1	9	0	1	0	0	TRUE	0	0	0	0	FALSE
PDT000942808.1	clinical	2017	6	15	Germany: Hamburg	Germany	Hamburg	Homo sapiens	Homo sapiens	Anal swab	Colonisation	GCA_017200435.1	efaecium	117	1	1	1	1	1	1	9	0	1	0	0	TRUE	0	0	0	0	FALSE
PDT000942810.1	clinical	2017	4	22	Germany: Hamburg	Germany	Hamburg	Homo sapiens	Homo sapiens	Anal swab	Colonisation	GCA_017200445.1	efaecium	117	1	1	1	1	1	1	9	0	1	0	0	TRUE	0	0	0	0	FALSE
PDT000942807.1	clinical	2017	7	18	Germany: Hamburg	Germany	Hamburg	Homo sapiens	Homo sapiens	Anal swab	Colonisation	GCA_017200455.1	efaecium	117	1	1	1	1	1	1	9	0	1	0	0	TRUE	0	0	0	0	FALSE
PDT000942805.1	clinical	2017	8	4	Germany: Hamburg	Germany	Hamburg	Homo sapiens	Homo sapiens	Anal swab	Colonisation	GCA_017200495.1	efaecium	262	1	1	1	5	7	1	7	0	1	0	0	TRUE	1	0	0	0	TRUE
PDT000942804.1	clinical	2017	8	20	Germany: Hamburg	Germany	Hamburg	Homo sapiens	Homo sapiens	Anal swab	Colonisation	GCA_017200555.1	efaecium	117	1	1	1	1	1	1	9	0	1	0	0	TRUE	0	0	0	0	FALSE
PDT000942802.1	clinical	2017	10	7	Germany: Hamburg	Germany	Hamburg	Homo sapiens	Homo sapiens	Anal swab	Colonisation	GCA_017200585.1	efaecium	117	1	1	1	1	1	1	9	0	1	0	0	TRUE	0	0	0	0	FALSE
PDT000942797.1	clinical	2017	12	6	Germany: Hamburg	Germany	Hamburg	Homo sapiens	Homo sapiens	Anal swab	Colonisation	GCA_017200655.1	efaecium	117	1	1	1	1	1	1	9	0	1	0	0	TRUE	0	0	0	0	FALSE
PDT000942795.1	clinical	2018	1	2	Germany: Hamburg	Germany	Hamburg	Homo sapiens	Homo sapiens	Anal swab	Colonisation	GCA_017200675.1	efaecium	117	1	1	1	1	1	1	9	0	1	0	0	TRUE	1	0	0	0	TRUE
PDT000942791.1	clinical	2018	1	22	Germany: Hamburg	Germany	Hamburg	Homo sapiens	Homo sapiens	Anal swab	Colonisation	GCA_017200715.1	efaecium	117	1	1	1	1	1	1	9	0	1	0	0	TRUE	0	0	0	0	FALSE
PDT000942796.1	clinical	2017	12	26	Germany: Hamburg	Germany	Hamburg	Homo sapiens	Homo sapiens	Anal swab	Colonisation	GCA_017200735.1	efaecium	117	1	1	1	1	1	1	9	0	1	0	0	TRUE	0	0	0	0	FALSE
PDT000942787.1	clinical	2018	3	6	Germany: Hamburg	Germany	Hamburg	Homo sapiens	Homo sapiens	Anal swab	Colonisation	GCA_017200775.1	efaecium	262	1	1	1	5	7	1	7	0	1	0	0	TRUE	0	0	0	0	FALSE
PDT000942774.1	clinical	2018	9	17	Germany: Hamburg	Germany	Hamburg	Homo sapiens	Homo sapiens	Anal swab	Colonisation	GCA_017200855.1	efaecium	117	1	1	1	1	1	1	9	0	1	0	0	TRUE	0	0	0	0	FALSE
PDT000942770.1	clinical	2018	10	9	Germany: Hamburg	Germany	Hamburg	Homo sapiens	Homo sapiens	Anal swab	Colonisation	GCA_017200895.1	efaecium	117	1	1	1	1	1	1	9	0	1	0	0	TRUE	0	0	0	0	FALSE
PDT000942769.1	clinical	2018	10	14	Germany: Hamburg	Germany	Hamburg	Homo sapiens	Homo sapiens	Anal swab	Colonisation	GCA_017200935.1	efaecium	117	1	1	1	1	1	1	9	0	1	0	0	TRUE	0	0	0	0	FALSE
PDT000942771.1	clinical	2018	10	3	Germany: Hamburg	Germany	Hamburg	Homo sapiens	Homo sapiens	Anal swab	Colonisation	GCA_017200955.1	efaecium	117	1	1	1	1	1	1	9	0	1	0	0	TRUE	0	0	0	0	FALSE
PDT000942781.1	clinical	2018	7	24	Germany: Hamburg	Germany	Hamburg	Homo sapiens	Homo sapiens	Anal swab	Colonisation	GCA_017200975.1	efaecium	117	1	1	1	1	1	1	9	0	1	0	0	TRUE	0	0	0	0	FALSE
PDT000942773.1	clinical	2018	9	24	Germany: Hamburg	Germany	Hamburg	Homo sapiens	Homo sapiens	Anal swab	Colonisation	GCA_017200995.1	efaecium	262	1	1	1	5	7	1	7	1	0	0	0	TRUE	0	0	0	0	FALSE
PDT000942777.1	clinical	2018	8	28	Germany: Hamburg	Germany	Hamburg	Homo sapiens	Homo sapiens	Anal swab	Colonisation	GCA_017201015.1	efaecium	117	1	1	1	1	1	1	9	0	1	0	0	TRUE	0	0	0	0	FALSE
PDT000942776.1	clinical	2018	8	29	Germany: Hamburg	Germany	Hamburg	Homo sapiens	Homo sapiens	Anal swab	Colonisation	GCA_017201025.1	efaecium	117	1	1	1	1	1	1	9	0	1	0	0	TRUE	0	0	0	0	FALSE
PDT000942779.1	clinical	2018	8	24	Germany: Hamburg	Germany	Hamburg	Homo sapiens	Homo sapiens	Anal swab	Colonisation	GCA_017201055.1	efaecium	117	1	1	1	1	1	1	9	0	1	0	0	TRUE	0	0	0	0	FALSE
PDT000942793.1	clinical	2018	1	4	Germany: Hamburg	Germany	Hamburg	Homo sapiens	Homo sapiens	Anal swab	Colonisation	GCA_017201075.1	efaecium	117	1	1	1	1	1	1	9	0	1	0	0	TRUE	0	0	0	1	TRUE
PDT000942775.1	clinical	2018	9	4	Germany: Hamburg	Germany	Hamburg	Homo sapiens	Homo sapiens	Anal swab	Colonisation	GCA_017201135.1	efaecium	117	1	1	1	1	1	1	9	0	1	0	0	TRUE	0	0	0	0	FALSE
PDT000942768.1	clinical	2018	10	25	Germany: Hamburg	Germany	Hamburg	Homo sapiens	Homo sapiens	Anal swab	Colonisation	GCA_017201195.1	efaecium	117	1	1	1	1	1	1	9	0	1	0	0	TRUE	0	0	0	0	FALSE
PDT000942790.1	clinical	2018	1	31	Germany: Hamburg	Germany	Hamburg	Homo sapiens	Homo sapiens	Anal swab	Colonisation	GCA_018025675.1	efaecium	262	1	1	1	5	7	1	7	0	1	0	0	TRUE	0	0	0	0	FALSE
PDT000942789.1	clinical	2014	9	17	Germany: Hamburg	Germany	Hamburg	Homo sapiens	Homo sapiens	Anal swab	Colonisation	GCA_018025735.1	efaecium	262	1	1	1	5	7	1	7	0	1	0	0	TRUE	0	0	0	0	FALSE
PDT001317880.1	clinical	2019	10	15	Australia:Queensland	Australia	Queensland	Homo sapiens	Homo sapiens	Anal Swab	NA	GCA_023601565.1	efaecium	1424	1	1	1	12	0	1	9	1	0	0	0	TRUE	0	0	0	0	FALSE
PDT001317953.1	clinical	2019	1	10	Australia:Queensland	Australia	Queensland	Homo sapiens	Homo sapiens	Anal Swab	NA	GCA_023602805.1	efaecium	1421	1	1	1	1	0	1	1	1	0	0	0	TRUE	0	0	0	0	FALSE
PDT001317951.1	clinical	2019	1	17	Australia:Queensland	Australia	Queensland	Homo sapiens	Homo sapiens	Anal Swab	NA	GCA_023612555.1	efaecium	1421	1	1	1	1	0	1	1	1	0	0	0	TRUE	0	0	0	0	FALSE
PDT001323447.1	clinical	2018	11	14	Australia:Queensland	Australia	Queensland	Homo sapiens	Homo sapiens	Anal Swab	NA	GCA_023691085.1	efaecium	203	1	1	1	1	20	1	15	0	1	0	0	TRUE	0	0	0	0	FALSE
PDT001323543.1	clinical	2021	2	24	Australia:Queensland	Australia	Queensland	Homo sapiens	Homo sapiens	Anal Swab	NA	GCA_023747535.1	efaecium	1424	1	1	1	12	0	1	9	1	0	0	0	TRUE	0	0	0	0	FALSE
PDT002069591.1	clinical	2016	NA	NA	Germany	Germany	NA	Homo sapiens	Homo sapiens	anal swab	AML	GCA_036314785.1	efaecium	117	1	1	1	1	1	1	9	1	0	0	0	TRUE	0	0	0	0	FALSE
PDT002069592.1	clinical	2013	NA	NA	Germany	Germany	NA	Homo sapiens	Homo sapiens	anal swab	COPD	GCA_036314805.1	efaecium	80	1	1	1	12	1	1	9	0	1	0	0	TRUE	0	0	0	0	FALSE
PDT000011421.3	NA	1995	NA	NA	Netherlands	Netherlands	NA	Hospitalized patient	Homo sapiens	Ascites	NA	GCA_000321485.1	efaecium	27	7	5	7	1	1	1	2	1	0	0	0	TRUE	0	0	0	0	FALSE
PDT001500763.1	clinical	2016	4	4	China:Liaoning province	China	Liaoning province	Homo sapiens	Homo sapiens	ascites	NA	GCA_026304855.1	efaecium	78	1	1	1	1	1	1	15	0	0	0	0	FALSE	0	0	0	0	FALSE
PDT001500779.1	clinical	2014	8	1	China:Liaoning province	China	Liaoning province	Homo sapiens	Homo sapiens	ascites	NA	GCA_026305475.1	efaecium	78	1	1	1	1	1	1	15	0	0	0	0	FALSE	0	0	0	0	FALSE
PDT001500806.1	clinical	2012	5	18	China:Liaoning province	China	Liaoning province	Homo sapiens	Homo sapiens	ascites	NA	GCA_026309235.1	efaecium	414	5	1	1	1	20	1	15	0	0	0	0	FALSE	0	0	0	0	FALSE
PDT001500807.1	clinical	2012	3	5	China:Liaoning province	China	Liaoning province	Homo sapiens	Homo sapiens	ascites	NA	GCA_026309245.1	efaecium	363	1	1	39	1	1	1	15	1	0	0	0	TRUE	0	0	0	1	TRUE
PDT000942900.1	clinical	2016	10	10	Denmark:Copenhagen	Denmark	Copenhagen	Homo sapiens	Homo sapiens	ascites fluid	Vancomycin-resistant Enterococcus faecium clinical infection	GCA_017198935.1	efaecium	203	1	1	1	1	20	1	15	1	0	0	0	TRUE	0	0	0	0	FALSE
PDT001171358.1	clinical	2016	5	26	Denmark:Copenhagen	Denmark	Copenhagen	Homo sapiens	Homo sapiens	Ascitic drainage	Vancomycin-resistant Enterococcus faecium clinical infection	GCA_020788635.1	efaecium	203	1	1	1	1	20	1	15	1	0	0	0	TRUE	0	0	0	0	FALSE
PDT000612702.2	clinical	2012	9	28	Brazil: Sao Jose do Rio Preto	Brazil	Sao Jose do Rio Preto	Homo sapiens	Homo sapiens	Ascitic Fluid	Infection	GCA_009078405.1	efaecium	896	2	1	44	1	20	1	15	1	0	0	0	TRUE	0	0	0	0	FALSE
PDT000865884.1	clinical	2018	5	16	Denmark:Copenhagen	Denmark	Copenhagen	Homo sapiens	Homo sapiens	Ascitic fluid	Vancomycin-resistant Enterococcus faecium clinical infection	GCA_015340965.1	efaecium	1421	1	1	1	1	0	1	1	1	0	0	0	TRUE	0	0	0	0	FALSE
PDT000865862.1	clinical	2017	7	25	Denmark:Copenhagen	Denmark	Copenhagen	Homo sapiens	Homo sapiens	Ascitic fluid	Vancomycin-resistant Enterococcus faecium clinical infection	GCA_015341705.1	efaecium	80	1	1	1	12	1	1	9	1	0	0	0	TRUE	0	0	0	0	FALSE
PDT001163165.1	clinical	2016	2	NA	USA: Boston	USA	Boston	Homo sapiens	Homo sapiens	ascitic fluid	NA	GCA_020746485.1	efaecium	17	1	1	1	1	1	1	1	1	0	0	0	TRUE	0	0	0	0	FALSE
PDT001163053.1	clinical	2016	4	NA	USA: Boston	USA	Boston	Homo sapiens	Homo sapiens	ascitic fluid	NA	GCA_020748645.1	efaecium	772	1	1	44	1	1	1	15	1	0	0	0	TRUE	0	0	0	0	FALSE
PDT001171355.1	clinical	2016	5	24	Denmark:Copenhagen	Denmark	Copenhagen	Homo sapiens	Homo sapiens	Ascitic fluid	Vancomycin-resistant Enterococcus faecium clinical infection	GCA_020788675.1	efaecium	80	1	1	1	12	1	1	9	1	0	0	0	TRUE	0	0	0	0	FALSE
PDT001171179.1	clinical	2020	1	16	Denmark:Copenhagen	Denmark	Copenhagen	Homo sapiens	Homo sapiens	Ascitic fluid	Vancomycin-resistant Enterococcus faecium clinical infection	GCA_020792335.1	efaecium	1421	1	1	1	1	0	1	1	1	0	0	0	TRUE	0	0	0	0	FALSE
PDT001849381.1	clinical	2022	NA	NA	Italy	Italy	NA	Homo sapiens	Homo sapiens	Ascitic fluid	NA	GCA_030715035.1	efaecium	80	1	1	1	12	1	1	9	1	0	0	0	TRUE	0	0	0	0	FALSE
PDT001637951.1	clinical	2019	10	28	Denmark	Denmark	NA	Homo sapiens	Homo sapiens	Ascitic/Peritoneal fluid	NA	GCA_028770965.1	efaecium	1421	1	1	1	1	0	1	1	1	0	0	0	TRUE	0	0	0	0	FALSE
PDT001638193.1	clinical	2018	7	24	Denmark	Denmark	NA	Homo sapiens	Homo sapiens	Ascitic/Peritoneal fluid	NA	GCA_028784765.1	efaecium	203	1	1	1	1	20	1	15	1	0	0	0	TRUE	0	0	0	0	FALSE
PDT001162879.1	clinical	2019	6	NA	USA: Boston	USA	Boston	Homo sapiens	Homo sapiens	ascities fluid	NA	GCA_020745335.1	efaecium	736	3	1	44	1	1	1	1	1	0	0	0	TRUE	0	0	0	0	FALSE
PDT000740770.1	clinical	2013	5	NA	USA: New York, Valhalla	USA	New York, Valhalla	Homo sapiens	Homo sapiens	aspirate	NOT COLLECTED	GCA_015398255.1	efaecium	-	~3	1	44	1	1	1	1	1	0	0	0	TRUE	0	0	0	0	FALSE
PDT001495232.1	clinical	2020	2	21	Croatia	Croatia	NA	Homo sapiens	Homo sapiens	aspirate	NA	GCA_026320675.1	efaecium	192	1	1	1	1	7	1	15	1	0	0	0	TRUE	0	0	0	0	FALSE
PDT001494545.1	clinical	2020	3	3	Italy	Italy	NA	Homo sapiens	Homo sapiens	aspirate	NA	GCA_026329615.1	efaecium	80	1	1	1	12	1	1	9	0	0	0	0	FALSE	0	0	0	0	FALSE
PDT001494489.1	clinical	2020	11	4	Hungary	Hungary	NA	Homo sapiens	Homo sapiens	aspirate	NA	GCA_026330935.1	efaecium	80	1	1	1	12	1	1	9	1	0	0	0	TRUE	0	0	0	0	FALSE
PDT001494487.1	clinical	2020	11	2	Hungary	Hungary	NA	Homo sapiens	Homo sapiens	aspirate	NA	GCA_026330975.1	efaecium	78	1	1	1	1	1	1	15	0	0	0	0	FALSE	0	0	0	0	FALSE
PDT001493964.1	clinical	2020	11	12	Czech Republic	Czech Republic	NA	Homo sapiens	Homo sapiens	aspirate	NA	GCA_026344255.1	efaecium	117	1	1	1	1	1	1	9	0	0	0	0	FALSE	0	0	0	0	FALSE
PDT001162916.1	clinical	2019	3	NA	USA: Boston	USA	Boston	Homo sapiens	Homo sapiens	aspirate, pancreatic tail	NA	GCA_020750425.1	efaecium	262	1	1	1	5	7	1	7	0	0	0	0	FALSE	0	0	0	0	FALSE
PDT001637938.1	clinical	2016	12	21	Denmark	Denmark	NA	Homo sapiens	Homo sapiens	Aspirate, ventricle (stomach)	NA	GCA_028768945.1	efaecium	203	1	1	1	1	20	1	15	0	0	0	0	FALSE	0	0	0	0	FALSE
PDT001637964.1	clinical	2018	4	7	Denmark	Denmark	NA	Homo sapiens	Homo sapiens	Aspirate, ventricle (stomach)	NA	GCA_028769395.1	efaecium	80	1	1	1	12	1	1	9	1	0	0	0	TRUE	0	0	0	0	FALSE
PDT001637959.1	clinical	2019	1	13	Denmark	Denmark	NA	Homo sapiens	Homo sapiens	Aspirate, ventricle (stomach)	NA	GCA_028769455.1	efaecium	117	1	1	1	1	1	1	9	1	0	0	0	TRUE	0	0	0	0	FALSE
PDT001637904.1	clinical	2020	12	22	Denmark	Denmark	NA	Homo sapiens	Homo sapiens	Aspirate, ventricle (stomach)	NA	GCA_028769715.1	efaecium	117	1	1	1	1	1	1	9	0	1	0	0	TRUE	0	0	0	0	FALSE
PDT001637861.1	clinical	2019	4	17	Denmark	Denmark	NA	Homo sapiens	Homo sapiens	Aspirate, ventricle (stomach)	NA	GCA_028769865.1	efaecium	-	72	1	1	1	-	1	1	1	0	0	0	TRUE	0	0	0	0	FALSE
PDT001637888.1	clinical	2019	1	13	Denmark	Denmark	NA	Homo sapiens	Homo sapiens	Aspirate, ventricle (stomach)	NA	GCA_028771085.1	efaecium	117	1	1	1	1	1	1	9	1	0	0	0	TRUE	0	0	0	0	FALSE
PDT001638224.1	clinical	2020	3	25	Denmark	Denmark	NA	Homo sapiens	Homo sapiens	Aspirate, ventricle (stomach)	NA	GCA_028782245.1	efaecium	1421	1	1	1	1	0	1	1	1	0	0	0	TRUE	0	0	0	0	FALSE
PDT001638182.1	clinical	2019	5	4	Denmark	Denmark	NA	Homo sapiens	Homo sapiens	Aspirate, ventricle (stomach)	NA	GCA_028782365.1	efaecium	1421	1	1	1	1	0	1	1	1	0	0	0	TRUE	0	0	0	0	FALSE
PDT001638164.1	clinical	2016	2	17	Denmark	Denmark	NA	Homo sapiens	Homo sapiens	Aspirate, ventricle (stomach)	NA	GCA_028782445.1	efaecium	17	1	1	1	1	1	1	1	1	0	0	0	TRUE	0	0	0	0	FALSE
PDT001638157.1	clinical	2020	8	16	Denmark	Denmark	NA	Homo sapiens	Homo sapiens	Aspirate, ventricle (stomach)	NA	GCA_028782605.1	efaecium	117	1	1	1	1	1	1	9	0	1	0	0	TRUE	0	0	0	0	FALSE
PDT001638260.1	clinical	2020	1	9	Denmark	Denmark	NA	Homo sapiens	Homo sapiens	Aspirate, ventricle (stomach)	NA	GCA_028784175.1	efaecium	262	1	1	1	5	7	1	7	0	0	0	0	FALSE	0	0	1	1	TRUE
PDT001638238.1	clinical	2019	10	26	Denmark	Denmark	NA	Homo sapiens	Homo sapiens	Aspirate, ventricle (stomach)	NA	GCA_028784375.1	efaecium	1421	1	1	1	1	0	1	1	0	0	0	0	FALSE	0	0	0	0	FALSE
PDT001162837.1	clinical	2016	7	NA	USA: Boston	USA	Boston	Homo sapiens	Homo sapiens	aspirate,joint fluid,knee	NA	GCA_020751515.1	efaecium	18	1	1	1	5	1	1	7	1	0	0	0	TRUE	0	0	0	0	FALSE
PDT000061648.2	clinical	2013	NA	NA	China: Beijing	China	Beijing	Homo sapiens	Homo sapiens	bile	NA	GCA_000951815.1	efaecium	572	1	1	39	1	7	1	15	1	0	0	0	TRUE	0	0	0	0	FALSE
PDT000188763.2	clinical	2013	NA	NA	Italy: Sassari	Italy	Sassari	Homo sapiens	Homo sapiens	bile	NA	GCA_001996345.1	efaecium	916	1	1	1	1	1	1	75	0	0	0	0	FALSE	0	0	0	0	FALSE
PDT000453184.2	clinical	2014	9	10	China	China	NA	Homo sapiens	Homo sapiens	bile	gastroenterology	GCA_004102995.1	efaecium	17	1	1	1	1	1	1	1	0	0	0	0	FALSE	0	0	1	1	TRUE
PDT001022377.1	clinical	2014	4	14	Netherlands	Netherlands	NA	Homo sapiens	Homo sapiens	bile	NA	GCA_018312195.1	efaecium	117	1	1	1	1	1	1	9	0	1	0	0	TRUE	0	0	0	0	FALSE
PDT001162848.1	clinical	2016	6	NA	USA: Boston	USA	Boston	Homo sapiens	Homo sapiens	bile	NA	GCA_020744975.1	efaecium	412	1	1	44	1	20	1	15	1	0	0	0	TRUE	0	0	0	0	FALSE
PDT001162842.1	clinical	2016	7	NA	USA: Boston	USA	Boston	Homo sapiens	Homo sapiens	bile	NA	GCA_020745015.1	efaecium	18	1	1	1	5	1	1	7	0	1	0	0	TRUE	0	0	0	0	FALSE
PDT001162858.1	clinical	2019	9	NA	USA: Boston	USA	Boston	Homo sapiens	Homo sapiens	bile	NA	GCA_020745115.1	efaecium	18	1	1	1	5	1	1	7	1	0	0	0	TRUE	0	0	0	0	FALSE
PDT001163153.1	clinical	2016	3	NA	USA: Boston	USA	Boston	Homo sapiens	Homo sapiens	bile	NA	GCA_020745395.1	efaecium	18	1	1	1	5	1	1	7	1	0	0	0	TRUE	0	0	0	0	FALSE
PDT001162859.1	clinical	2019	9	NA	USA: Boston	USA	Boston	Homo sapiens	Homo sapiens	bile	NA	GCA_020745615.1	efaecium	117	1	1	1	1	1	1	9	1	0	0	0	TRUE	0	0	0	0	FALSE
PDT001162860.1	clinical	2019	9	NA	USA: Boston	USA	Boston	Homo sapiens	Homo sapiens	bile	NA	GCA_020745655.1	efaecium	18	1	1	1	5	1	1	7	1	0	0	0	TRUE	0	0	0	0	FALSE
PDT001162961.1	clinical	2018	9	NA	USA: Boston	USA	Boston	Homo sapiens	Homo sapiens	bile	NA	GCA_020749805.1	efaecium	736	3	1	44	1	1	1	1	1	0	0	0	TRUE	0	0	0	0	FALSE
PDT001162956.1	clinical	2018	10	NA	USA: Boston	USA	Boston	Homo sapiens	Homo sapiens	bile	NA	GCA_020749885.1	efaecium	80	1	1	1	12	1	1	9	1	0	0	0	TRUE	0	0	0	0	FALSE
PDT001162882.1	clinical	2019	6	NA	USA: Boston	USA	Boston	Homo sapiens	Homo sapiens	bile	NA	GCA_020750835.1	efaecium	412	1	1	44	1	20	1	15	1	0	0	0	TRUE	0	0	0	0	FALSE
PDT001162845.1	clinical	2016	6	NA	USA: Boston	USA	Boston	Homo sapiens	Homo sapiens	bile	NA	GCA_020751395.1	efaecium	17	1	1	1	1	1	1	1	1	0	0	0	TRUE	0	0	0	0	FALSE
PDT001437999.1	clinical	2019	10	NA	France: Tours	France	Tours	Homo sapiens	Homo sapiens	bile	Digestive infection	GCA_025477975.1	efaecium	80	1	1	1	12	1	1	9	0	0	0	0	FALSE	0	0	0	0	FALSE
PDT001449731.1	clinical	2021	10	NA	China: Guangdong	China	Guangdong	Homo sapiens	Homo sapiens	bile	choledocholith	GCA_025629065.1	efaecium	533	3	1	14	1	1	1	2	0	0	0	0	FALSE	0	0	1	0	TRUE
PDT001500805.1	clinical	2012	6	8	China:Liaoning province	China	Liaoning province	Homo sapiens	Homo sapiens	bile	NA	GCA_026309215.1	efaecium	195	2	1	6	1	7	1	9	0	0	0	0	FALSE	0	0	0	0	FALSE
PDT001809041.1	clinical	2019	3	6	India: Mumbai	India	Mumbai	Homo sapiens	Homo sapiens	bile	Obstructive Jaundice	GCA_030944225.1	efaecium	18	1	1	1	5	1	1	7	0	0	0	0	FALSE	0	0	0	0	FALSE
PDT001577952.1	clinical	2020	11	20	France	France	NA	homo sapiens sapiens	Homo sapiens	bile	NA	GCA_947051765.1	efaecium	1556	108	8	111	68	27	6	109	0	0	0	0	FALSE	0	0	0	0	FALSE
PDT001571897.1	clinical	2020	1	16	France	France	NA	homo sapiens sapiens	Homo sapiens	bile	NA	GCA_947051825.1	efaecium	42	4	1	13	1	1	5	17	0	0	0	0	FALSE	0	0	0	0	FALSE
PDT001571904.1	clinical	2020	12	3	France	France	NA	homo sapiens sapiens	Homo sapiens	bile	NA	GCA_947051865.1	efaecium	178	8	8	8	6	27	6	13	0	0	0	0	FALSE	0	0	0	0	FALSE
PDT001579556.1	clinical	2020	10	26	France	France	NA	homo sapiens sapiens	Homo sapiens	bile	NA	GCA_947051875.1	efaecium	22	3	1	2	1	1	1	2	0	0	0	0	FALSE	0	0	0	0	FALSE
PDT001576779.1	clinical	2020	6	12	France	France	NA	homo sapiens sapiens	Homo sapiens	bile	NA	GCA_947051925.1	efaecium	330	31	1	6	1	45	1	3	0	0	0	0	FALSE	0	0	0	0	FALSE
PDT001572450.1	clinical	2021	1	18	France	France	NA	homo sapiens sapiens	Homo sapiens	bile	NA	GCA_947051965.1	efaecium	32	3	1	2	1	1	1	3	0	0	0	0	FALSE	0	0	0	0	FALSE
PDT001579549.1	clinical	2020	6	30	France	France	NA	homo sapiens sapiens	Homo sapiens	bile	NA	GCA_947051975.1	efaecium	32	3	1	2	1	1	1	3	0	0	0	0	FALSE	0	0	0	0	FALSE
PDT001583368.1	clinical	2021	4	6	France	France	NA	homo sapiens sapiens	Homo sapiens	bile	NA	GCA_947051985.1	efaecium	685	8	8	23	17	27	11	13	0	0	0	0	FALSE	0	0	0	0	FALSE
PDT001579554.1	clinical	2020	6	2	France	France	NA	homo sapiens sapiens	Homo sapiens	bile	NA	GCA_947052035.1	efaecium	-	3	1	~14	1	1	1	2	0	0	0	0	FALSE	0	0	0	0	FALSE
PDT001571902.1	clinical	2020	4	30	France	France	NA	homo sapiens sapiens	Homo sapiens	bile	NA	GCA_947052045.1	efaecium	32	3	1	2	1	1	1	3	0	0	0	0	FALSE	0	0	0	0	FALSE
PDT001583367.1	clinical	2020	1	9	France	France	NA	homo sapiens sapiens	Homo sapiens	bile	NA	GCA_947052065.1	efaecium	32	3	1	2	1	1	1	3	0	0	0	0	FALSE	0	0	0	0	FALSE
PDT001571895.1	clinical	2020	4	8	France	France	NA	homo sapiens sapiens	Homo sapiens	bile	NA	GCA_947052095.1	efaecium	648	8	14	22	10	71	6	25	0	0	0	0	FALSE	0	0	0	0	FALSE
PDT001576773.1	clinical	2020	3	9	France	France	NA	homo sapiens sapiens	Homo sapiens	bile	NA	GCA_947052125.1	efaecium	192	1	1	1	1	7	1	15	0	0	0	0	FALSE	0	0	0	0	FALSE
PDT001576786.1	clinical	2021	3	29	France	France	NA	homo sapiens sapiens	Homo sapiens	bile	NA	GCA_947053295.1	efaecium	107	13	18	17	10	19	6	11	0	0	0	0	FALSE	0	0	0	0	FALSE
PDT000974282.1	clinical	2018	NA	NA	Australia	Australia	NA	Homo sapiens	Homo sapiens	Bile fluid	NA	GCA_017100025.1	efaecium	1421	1	1	1	1	0	1	1	1	0	0	0	TRUE	0	0	0	0	FALSE
PDT001788361.1	clinical	2019	8	NA	South Korea: Seoul	South Korea	Seoul	Homo sapiens	Homo sapiens	Bile, Percutaneous transhepatic biliary drainage (PTBD)	NA	GCA_030340255.1	efaecium	17	1	1	1	1	1	1	1	1	0	0	0	TRUE	0	0	0	0	FALSE
PDT001482341.1	clinical	2022	NA	NA	USA:Boston	USA	Boston	Homo sapiens	Homo sapiens	BILIARY ASPIRATION	Bile duct infection	GCA_026101895.1	efaecium	117	1	1	1	1	1	1	9	1	0	0	0	TRUE	0	0	0	0	FALSE
PDT000995087.1	clinical	2017	NA	NA	Australia	Australia	NA	Homo sapiens	Homo sapiens	Biliary Fluid	NA	GCA_017668455.1	efaecium	1421	1	1	1	1	0	1	1	1	0	0	0	TRUE	0	0	0	0	FALSE
PDT001493463.1	clinical	2020	2	28	Spain	Spain	NA	Homo sapiens	Homo sapiens	biopsy	NA	GCA_026350815.1	efaecium	80	1	1	1	12	1	1	9	0	0	0	0	FALSE	0	0	0	0	FALSE
PDT001952816.1	clinical	2012	NA	NA	Norway	Norway	NA	Homo sapiens	Homo sapiens	Biopsy	NA	GCA_032948455.1	efaecium	192	1	1	1	1	7	1	15	1	0	0	0	TRUE	0	0	0	0	FALSE
PDT002035420.1	clinical	2019	11	27	Denmark:Copenhagen	Denmark	Copenhagen	Homo sapiens	Homo sapiens	Biopsy	Vancomycin-resistant Enterococcus faecium infection	GCA_034480985.1	efaecium	117	1	1	1	1	1	1	9	1	0	0	0	TRUE	0	0	0	0	FALSE
PDT001162824.1	clinical	2017	3	NA	USA: Boston	USA	Boston	Homo sapiens	Homo sapiens	biopsy,pubic bone	NA	GCA_020745215.1	efaecium	18	1	1	1	5	1	1	7	0	1	0	0	TRUE	0	0	0	0	FALSE
PDT001531972.1	clinical	2017	12	24	Belgium: Waregem	Belgium	Waregem	Homo sapiens	Homo sapiens	Bladder probe	Respiratory tract infection	GCA_026951835.1	efaecium	117	1	1	1	1	1	1	9	1	0	0	0	TRUE	0	0	0	0	FALSE
PDT000011424.3	NA	1997	NA	NA	Israel	Israel	NA	Hospitalized patient	Homo sapiens	blood	NA	GCA_000321545.1	efaecium	80	1	1	1	12	1	1	9	1	0	0	0	TRUE	0	0	0	0	FALSE
PDT000011431.3	NA	NA	NA	NA	France	France	NA	Hospitalized patient	Homo sapiens	blood	NA	GCA_000321685.1	efaecium	26	2	1	6	1	1	1	9	0	0	0	0	FALSE	0	0	0	0	FALSE
PDT000011432.3	NA	NA	NA	NA	Spain	Spain	NA	Hospitalized patient	Homo sapiens	blood	NA	GCA_000321705.1	efaecium	127	2	6	6	1	11	1	2	0	0	0	0	FALSE	0	0	0	0	FALSE
PDT000011443.3	NA	1957	NA	NA	Netherlands	Netherlands	NA	Hospitalized patient	Homo sapiens	blood	NA	GCA_000321925.1	efaecium	67	3	13	6	2	1	1	5	0	0	0	0	FALSE	0	0	0	0	FALSE
PDT000011449.3	NA	NA	NA	NA	Tanzania	Tanzania	NA	Hospitalized patient	Homo sapiens	blood	NA	GCA_000322065.1	efaecium	18	1	1	1	5	1	1	7	0	0	0	0	FALSE	0	0	0	0	FALSE
PDT000011452.3	NA	2000	NA	NA	Germany	Germany	NA	Hospitalized patient	Homo sapiens	blood	NA	GCA_000322125.1	efaecium	94	8	8	8	6	10	6	13	0	0	0	0	FALSE	0	0	0	0	FALSE
PDT000011457.3	NA	2006	NA	NA	Netherlands	Netherlands	NA	Hospitalized patient	Homo sapiens	blood	NA	GCA_000322225.1	efaecium	1175	13	52	37	6	19	6	19	0	0	0	0	FALSE	0	0	0	0	FALSE
PDT000011458.3	NA	2002	NA	NA	Netherlands	Netherlands	NA	Hospitalized patient	Homo sapiens	blood	NA	GCA_000322245.1	efaecium	18	1	1	1	5	1	1	7	0	0	0	0	FALSE	0	0	0	0	FALSE
PDT000011459.3	NA	2000	NA	NA	Netherlands	Netherlands	NA	Hospitalized patient	Homo sapiens	blood	NA	GCA_000322265.1	efaecium	327	13	9	15	10	19	6	25	0	0	0	0	FALSE	0	0	0	0	FALSE
PDT000011460.3	NA	2002	NA	NA	Netherlands	Netherlands	NA	Hospitalized patient	Homo sapiens	blood	NA	GCA_000322285.1	efaecium	69	2	1	11	1	14	6	9	0	0	0	0	FALSE	0	0	0	0	FALSE
PDT000011461.3	NA	2004	NA	NA	Netherlands	Netherlands	NA	Hospitalized patient	Homo sapiens	blood	NA	GCA_000322305.1	efaecium	328	13	18	17	10	19	6	25	0	0	0	0	FALSE	0	0	0	0	FALSE
PDT000011466.3	NA	2006	NA	NA	Netherlands	Netherlands	NA	Hospitalized patient	Homo sapiens	blood	NA	GCA_000322405.1	efaecium	78	1	1	1	1	1	1	15	0	0	0	0	FALSE	0	0	0	0	FALSE
PDT000014751.2	NA	NA	NA	NA	Italy	Italy	NA	Hospitalized patient	Homo sapiens	blood	NA	GCA_000390465.1	efaecium	50	1	6	6	1	1	1	15	0	0	0	0	FALSE	0	0	0	0	FALSE
PDT000014752.2	NA	2005	NA	NA	Netherlands	Netherlands	NA	Hospitalized patient	Homo sapiens	blood	NA	GCA_000390485.1	efaecium	18	1	1	1	5	1	1	7	0	0	0	0	FALSE	0	0	0	0	FALSE
PDT000026682.2	clinical	2006	NA	NA	Sweden: Stockholm	Sweden	Stockholm	Homo sapiens	Homo sapiens	blood	NA	GCA_000632295.1	efaecium	17	1	1	1	1	1	1	1	0	1	0	0	TRUE	0	0	0	0	FALSE
PDT000026683.2	clinical	2007	NA	NA	Sweden: Stockholm	Sweden	Stockholm	Homo sapiens	Homo sapiens	blood	NA	GCA_000632315.1	efaecium	192	1	1	1	1	7	1	15	0	1	0	0	TRUE	0	0	0	0	FALSE
PDT000026684.2	clinical	2008	NA	NA	Sweden: Stockholm	Sweden	Stockholm	Homo sapiens	Homo sapiens	blood	NA	GCA_000632335.1	efaecium	-	1	1	1	94?	7	1	15	0	1	0	0	TRUE	0	0	0	0	FALSE
PDT000026685.2	clinical	2007	NA	NA	Sweden: Stockholm	Sweden	Stockholm	Homo sapiens	Homo sapiens	blood	NA	GCA_000632355.1	efaecium	192	1	1	1	1	7	1	15	0	0	0	0	FALSE	0	0	0	0	FALSE
PDT000204002.2	clinical	2011	5	24	USA: New York City	USA	New York City	Homo sapiens	Homo sapiens	blood	Enterococcus bacteremia	GCA_001721905.1	efaecium	18	1	1	1	5	1	1	7	1	0	0	0	TRUE	0	0	0	0	FALSE
PDT000167430.2	clinical	2010	1	11	Spain: Madrid	Spain	Madrid	Homo sapiens	Homo sapiens	blood	Bloodstream infection	GCA_001886635.1	efaecium	117	1	1	1	1	1	1	9	0	0	0	0	FALSE	0	0	0	0	FALSE
PDT000172516.2	clinical	2013	NA	NA	USA	USA	NA	Homo sapiens	Homo sapiens	blood	Bacteremia	GCA_001895905.1	efaecium	203	1	1	1	1	20	1	15	0	1	0	0	TRUE	0	0	0	0	FALSE
PDT000172675.2	clinical	2009	1	27	Russia:Saint-Petersburg	Russia	Saint-Petersburg	Homo sapiens	Homo sapiens	blood	burn	GCA_001896235.1	efaecium	192	1	1	1	1	7	1	15	1	0	0	0	TRUE	0	0	0	0	FALSE
PDT000180689.2	clinical	2011	5	5	USA: New York City	USA	New York City	Homo sapiens	Homo sapiens	blood	Enterococcus bacteremia	GCA_001953235.1	efaecium	736	3	1	44	1	1	1	1	1	0	0	0	TRUE	0	0	0	0	FALSE
PDT000180690.2	clinical	2011	5	19	USA: New York City	USA	New York City	Homo sapiens	Homo sapiens	blood	Enterococcus bacteremia	GCA_001953255.1	efaecium	736	3	1	44	1	1	1	1	1	0	0	0	TRUE	0	0	0	0	FALSE
PDT000180699.2	clinical	2010	1	31	Spain: Madrid	Spain	Madrid	Homo sapiens	Homo sapiens	blood	Bloodstream infection	GCA_001953435.1	efaecium	117	1	1	1	1	1	1	9	0	0	0	0	FALSE	0	0	0	0	FALSE
PDT000180700.2	clinical	2011	2	22	Spain: Madrid	Spain	Madrid	Homo sapiens	Homo sapiens	blood	Bloodstream infection	GCA_001953445.1	efaecium	117	1	1	1	1	1	1	9	0	1	0	0	TRUE	0	0	0	0	FALSE
PDT000180702.2	clinical	2010	3	1	Spain: Madrid	Spain	Madrid	Homo sapiens	Homo sapiens	blood	Bloodstream infection	GCA_001953465.1	efaecium	117	1	1	1	1	1	1	9	0	0	0	0	FALSE	0	0	0	0	FALSE
PDT000180795.2	clinical	2011	5	24	USA: New York City	USA	New York City	Homo sapiens	Homo sapiens	blood	Enterococcus bacteremia	GCA_001953715.1	efaecium	736	3	1	44	1	1	1	1	1	0	0	0	TRUE	0	0	0	0	FALSE
PDT000181906.2	clinical	2011	3	NA	Malaysia	Malaysia	NA	Homo sapiens	Homo sapiens	blood	Endocarditis	GCA_001969545.1	efaecium	203	1	1	1	1	20	1	15	1	0	0	0	TRUE	0	0	0	0	FALSE
PDT000193952.2	clinical	2006	NA	NA	Brazil: Hospital das Clinicas, Sao Paulo	Brazil	Hospital das Clinicas, Sao Paulo	Homo sapiens	Homo sapiens	blood	Bloodstream infection or infection or gastrointestinal tract colonization	GCA_002027505.1	efaecium	478	43	1	44	1	20	1	15	1	0	0	0	TRUE	0	0	0	0	FALSE
PDT000193953.2	clinical	2006	NA	NA	Brazil: Hospital das Clinicas, Sao Paulo	Brazil	Hospital das Clinicas, Sao Paulo	Homo sapiens	Homo sapiens	blood	Bloodstream infection or infection or gastrointestinal tract colonization	GCA_002027515.1	efaecium	412	1	1	44	1	20	1	15	1	0	0	0	TRUE	0	0	0	0	FALSE
PDT000236736.2	clinical	2008	NA	NA	Norway	Norway	NA	Homo sapiens	Homo sapiens	blood	Bacteraemia	GCA_002263115.1	efaecium	203	1	1	1	1	20	1	15	0	0	0	0	FALSE	0	0	0	0	FALSE
PDT000243378.2	clinical	2008	NA	NA	Norway	Norway	NA	Homo sapiens	Homo sapiens	blood	bacteremia	GCA_002334625.1	efaecium	192	1	1	1	1	7	1	15	0	0	0	0	FALSE	0	0	0	0	FALSE
PDT000255378.2	clinical	2012	12	NA	Russia: St.Petersburg	Russia	St.Petersburg	Homo sapiens	Homo sapiens	blood	nosocomial infection	GCA_002562805.1	efaecium	78	1	1	1	1	1	1	15	0	1	0	0	TRUE	0	0	0	0	FALSE
PDT000262876.3	clinical	2017	NA	NA	Brazil:Sao Paulo	Brazil	Sao Paulo	Homo sapiens	Homo sapiens	blood	Bacteremia	GCA_002750905.2	efaecium	2321	2	1	44	1	20	28	15	1	0	0	0	TRUE	0	0	0	0	FALSE
PDT000276621.2	clinical	2015	NA	NA	USA: New York, NY	USA	New York, NY	Homo sapiens	Homo sapiens	blood	Bacteremia	GCA_002848625.1	efaecium	736	3	1	44	1	1	1	1	0	0	0	0	FALSE	0	0	0	0	FALSE
PDT000276622.2	clinical	2015	NA	NA	USA: New York, NY	USA	New York, NY	Homo sapiens	Homo sapiens	blood	Bacteremia	GCA_002848645.1	efaecium	736	3	1	44	1	1	1	1	1	0	0	0	TRUE	0	0	0	0	FALSE
PDT000276623.2	clinical	2015	NA	NA	USA: New York, NY	USA	New York, NY	Homo sapiens	Homo sapiens	blood	Bacteremia	GCA_002848665.1	efaecium	736	3	1	44	1	1	1	1	1	0	0	0	TRUE	1	0	0	0	TRUE
PDT000276624.2	clinical	2015	NA	NA	USA: New York, NY	USA	New York, NY	Homo sapiens	Homo sapiens	blood	Bacteremia	GCA_002848685.1	efaecium	736	3	1	44	1	1	1	1	1	0	0	0	TRUE	0	0	0	0	FALSE
PDT000276625.2	clinical	2015	NA	NA	USA: New York, NY	USA	New York, NY	Homo sapiens	Homo sapiens	blood	Bacteremia	GCA_002848705.1	efaecium	736	3	1	44	1	1	1	1	0	0	0	0	FALSE	1	0	0	0	TRUE
PDT000276626.2	clinical	2015	NA	NA	USA: New York, NY	USA	New York, NY	Homo sapiens	Homo sapiens	blood	Bacteremia	GCA_002848725.1	efaecium	736	3	1	44	1	1	1	1	1	0	0	0	TRUE	1	0	0	0	TRUE
PDT000276627.2	clinical	2015	NA	NA	USA: New York, NY	USA	New York, NY	Homo sapiens	Homo sapiens	blood	Bacteremia	GCA_002848745.1	efaecium	736	3	1	44	1	1	1	1	0	0	0	0	FALSE	1	0	0	0	TRUE
PDT000294903.2	clinical	2014	12	19	USA:DC	USA	DC	Homo sapiens	Homo sapiens	blood	Bacteremia	GCA_002983785.1	efaecium	683	3	1	2	1	7	1	3	0	0	0	0	FALSE	0	0	0	0	FALSE
PDT000302376.2	clinical	2015	11	25	Australia	Australia	NA	Homo sapiens	Homo sapiens	blood	VRE	GCA_003020725.1	efaecium	796	1	1	1	1	20	1	4	1	1	0	0	TRUE	0	0	0	0	FALSE
PDT000302377.2	clinical	2015	11	25	Australia	Australia	NA	Homo sapiens	Homo sapiens	blood	VRE	GCA_003020745.1	efaecium	203	1	1	1	1	20	1	15	1	0	0	0	TRUE	0	0	0	0	FALSE
PDT000302378.2	clinical	2015	11	25	Australia	Australia	NA	Homo sapiens	Homo sapiens	blood	VRE	GCA_003020765.1	efaecium	80	1	1	1	12	1	1	9	1	0	0	0	TRUE	0	0	0	0	FALSE
PDT000335468.2	clinical	2007	NA	NA	Brazil: Hospital das Clinicas, Sao Paulo	Brazil	Hospital das Clinicas, Sao Paulo	Homo sapiens	Homo sapiens	blood	Bloodstream infection or infection or gastrointestinal tract colonization	GCA_003242935.1	efaecium	412	1	1	44	1	20	1	15	1	0	0	0	TRUE	0	0	0	0	FALSE
PDT000343257.2	clinical	2015	NA	NA	Russia: Archangelsk	Russia	Archangelsk	Homo sapiens	Homo sapiens	blood	sepsis	GCA_003284815.1	efaecium	78	1	1	1	1	1	1	15	1	0	0	0	TRUE	0	0	0	0	FALSE
PDT000343258.2	clinical	2015	NA	NA	Russia: Archangelsk	Russia	Archangelsk	Homo sapiens	Homo sapiens	blood	sepsis	GCA_003284825.1	efaecium	78	1	1	1	1	1	1	15	1	0	0	0	TRUE	0	0	0	0	FALSE
PDT000367436.2	clinical	2016	NA	NA	Norway: North	Norway	North	Homo sapiens	Homo sapiens	blood	septicemia	GCA_003408975.1	efaecium	80	1	1	1	12	1	1	9	0	0	0	0	FALSE	0	0	0	0	FALSE
PDT000367435.2	clinical	2015	NA	NA	Norway: North	Norway	North	Homo sapiens	Homo sapiens	blood	septicemia	GCA_003408985.1	efaecium	192	1	1	1	1	7	1	15	0	1	0	0	TRUE	0	0	0	0	FALSE
PDT000367437.2	clinical	2017	NA	NA	Norway: North	Norway	North	Homo sapiens	Homo sapiens	blood	septicemia	GCA_003408995.1	efaecium	80	1	1	1	12	1	1	9	0	1	0	0	TRUE	0	0	0	0	FALSE
PDT000367438.2	clinical	2015	NA	NA	Norway: North	Norway	North	Homo sapiens	Homo sapiens	blood	septicemia	GCA_003409035.1	efaecium	192	1	1	1	1	7	1	15	0	0	0	0	FALSE	0	0	0	0	FALSE
PDT000453192.2	clinical	2017	11	23	China	China	NA	Homo sapiens	Homo sapiens	blood	general surgery	GCA_004103165.1	efaecium	195	2	1	6	1	7	1	9	0	0	0	0	FALSE	0	0	1	0	TRUE
PDT000471995.2	clinical	2018	NA	NA	USA:Little Rock, AR	USA	Little Rock, AR	Homo sapiens	Homo sapiens	blood	NA	GCA_004299865.1	efaecium	736	3	1	44	1	1	1	1	1	0	0	0	TRUE	0	0	0	0	FALSE
PDT000471996.2	clinical	2018	NA	NA	USA:Little Rock, AR	USA	Little Rock, AR	Homo sapiens	Homo sapiens	blood	NA	GCA_004299875.1	efaecium	736	3	1	44	1	1	1	1	1	0	0	0	TRUE	0	0	0	0	FALSE
PDT000471997.2	clinical	2018	NA	NA	USA:Little Rock, AR	USA	Little Rock, AR	Homo sapiens	Homo sapiens	blood	NA	GCA_004299885.1	efaecium	736	3	1	44	1	1	1	1	1	0	0	0	TRUE	0	0	0	0	FALSE
PDT000471998.2	clinical	2018	NA	NA	USA:Little Rock, AR	USA	Little Rock, AR	Homo sapiens	Homo sapiens	blood	NA	GCA_004299905.1	efaecium	736	3	1	44	1	1	1	1	1	0	0	0	TRUE	0	0	0	0	FALSE
PDT000471999.2	clinical	2018	NA	NA	USA:Little Rock, AR	USA	Little Rock, AR	Homo sapiens	Homo sapiens	blood	NA	GCA_004299925.1	efaecium	203	1	1	1	1	20	1	15	1	0	0	0	TRUE	0	0	0	0	FALSE
PDT000472000.2	clinical	2018	NA	NA	USA:Little Rock, AR	USA	Little Rock, AR	Homo sapiens	Homo sapiens	blood	NA	GCA_004299965.1	efaecium	203	1	1	1	1	20	1	15	1	0	0	0	TRUE	0	0	0	0	FALSE
PDT000472001.2	clinical	2018	NA	NA	USA:Little Rock, AR	USA	Little Rock, AR	Homo sapiens	Homo sapiens	blood	NA	GCA_004299975.1	efaecium	736	3	1	44	1	1	1	1	0	0	0	0	FALSE	0	0	0	0	FALSE
PDT000472002.2	clinical	2018	NA	NA	USA:Little Rock, AR	USA	Little Rock, AR	Homo sapiens	Homo sapiens	blood	NA	GCA_004299995.1	efaecium	203	1	1	1	1	20	1	15	1	0	0	0	TRUE	0	0	0	0	FALSE
PDT000472003.2	clinical	2018	NA	NA	USA:Little Rock, AR	USA	Little Rock, AR	Homo sapiens	Homo sapiens	blood	NA	GCA_004300005.1	efaecium	80	1	1	1	12	1	1	9	1	0	0	0	TRUE	0	0	0	0	FALSE
PDT000472004.2	clinical	2018	NA	NA	USA:Little Rock, AR	USA	Little Rock, AR	Homo sapiens	Homo sapiens	blood	NA	GCA_004300025.1	efaecium	80	1	1	1	12	1	1	9	0	0	0	0	FALSE	0	0	0	0	FALSE
PDT000472005.2	clinical	2018	NA	NA	USA:Little Rock, AR	USA	Little Rock, AR	Homo sapiens	Homo sapiens	blood	NA	GCA_004300065.1	efaecium	992	1	1	1	12	20	1	9	1	0	0	0	TRUE	0	0	0	0	FALSE
PDT000472006.2	clinical	2018	NA	NA	USA:Little Rock, AR	USA	Little Rock, AR	Homo sapiens	Homo sapiens	blood	NA	GCA_004300075.1	efaecium	80	1	1	1	12	1	1	9	1	0	0	0	TRUE	0	0	0	0	FALSE
PDT000472007.2	clinical	2018	NA	NA	USA:Little Rock, AR	USA	Little Rock, AR	Homo sapiens	Homo sapiens	blood	NA	GCA_004300105.1	efaecium	80	1	1	1	12	1	1	9	1	0	0	0	TRUE	0	0	0	0	FALSE
PDT000472008.2	clinical	2018	NA	NA	USA:Little Rock, AR	USA	Little Rock, AR	Homo sapiens	Homo sapiens	blood	NA	GCA_004300115.1	efaecium	203	1	1	1	1	20	1	15	1	0	0	0	TRUE	0	0	0	0	FALSE
PDT000472009.2	clinical	2018	NA	NA	USA:Little Rock, AR	USA	Little Rock, AR	Homo sapiens	Homo sapiens	blood	NA	GCA_004300125.1	efaecium	80	1	1	1	12	1	1	9	1	0	0	0	TRUE	0	0	0	0	FALSE
PDT000472010.2	clinical	2018	NA	NA	USA:Little Rock, AR	USA	Little Rock, AR	Homo sapiens	Homo sapiens	blood	NA	GCA_004300165.1	efaecium	80	1	1	1	12	1	1	9	1	0	0	0	TRUE	0	0	0	0	FALSE
PDT000472011.2	clinical	2018	NA	NA	USA:Little Rock, AR	USA	Little Rock, AR	Homo sapiens	Homo sapiens	blood	NA	GCA_004300175.1	efaecium	80	1	1	1	12	1	1	9	1	0	0	0	TRUE	0	0	0	0	FALSE
PDT000472012.2	clinical	2018	NA	NA	USA:Little Rock, AR	USA	Little Rock, AR	Homo sapiens	Homo sapiens	blood	NA	GCA_004300185.1	efaecium	80	1	1	1	12	1	1	9	1	0	0	0	TRUE	0	0	0	0	FALSE
PDT000472013.2	clinical	2018	NA	NA	USA:Little Rock, AR	USA	Little Rock, AR	Homo sapiens	Homo sapiens	blood	NA	GCA_004300195.1	efaecium	736	3	1	44	1	1	1	1	0	0	0	0	FALSE	0	0	0	0	FALSE
PDT000472014.2	clinical	2018	NA	NA	USA:Little Rock, AR	USA	Little Rock, AR	Homo sapiens	Homo sapiens	blood	NA	GCA_004300245.1	efaecium	583	8	14	22	8	26	6	5	0	0	0	0	FALSE	0	0	0	0	FALSE
PDT000472015.2	clinical	2018	NA	NA	USA:Little Rock, AR	USA	Little Rock, AR	Homo sapiens	Homo sapiens	blood	NA	GCA_004300265.1	efaecium	412	1	1	44	1	20	1	15	0	0	0	0	FALSE	0	0	0	0	FALSE
PDT000472016.2	clinical	2018	NA	NA	USA:Little Rock, AR	USA	Little Rock, AR	Homo sapiens	Homo sapiens	blood	NA	GCA_004300275.1	efaecium	80	1	1	1	12	1	1	9	0	0	0	0	FALSE	0	0	0	0	FALSE
PDT000472017.2	clinical	2018	NA	NA	USA:Little Rock, AR	USA	Little Rock, AR	Homo sapiens	Homo sapiens	blood	NA	GCA_004300285.1	efaecium	80	1	1	1	12	1	1	9	1	0	0	0	TRUE	0	0	0	0	FALSE
PDT000472018.2	clinical	2018	NA	NA	USA:Little Rock, AR	USA	Little Rock, AR	Homo sapiens	Homo sapiens	blood	NA	GCA_004300315.1	efaecium	412	1	1	44	1	20	1	15	1	0	0	0	TRUE	0	0	0	0	FALSE
PDT000472019.2	clinical	2018	NA	NA	USA:Little Rock, AR	USA	Little Rock, AR	Homo sapiens	Homo sapiens	blood	NA	GCA_004300345.1	efaecium	80	1	1	1	12	1	1	9	1	0	0	0	TRUE	0	0	0	0	FALSE
PDT000472020.2	clinical	2018	NA	NA	USA:Little Rock, AR	USA	Little Rock, AR	Homo sapiens	Homo sapiens	blood	NA	GCA_004300355.1	efaecium	736	3	1	44	1	1	1	1	1	0	0	0	TRUE	0	0	0	0	FALSE
PDT000472021.2	clinical	2018	NA	NA	USA:Little Rock, AR	USA	Little Rock, AR	Homo sapiens	Homo sapiens	blood	NA	GCA_004300375.1	efaecium	448	3	1	44	1	20	1	1	1	0	0	0	TRUE	0	0	0	0	FALSE
PDT000472022.2	clinical	2018	NA	NA	USA:Little Rock, AR	USA	Little Rock, AR	Homo sapiens	Homo sapiens	blood	NA	GCA_004300395.1	efaecium	1478	1	1	1	1	0	1	9	1	0	0	0	TRUE	0	0	0	0	FALSE
PDT000472023.2	clinical	2018	NA	NA	USA:Little Rock, AR	USA	Little Rock, AR	Homo sapiens	Homo sapiens	blood	NA	GCA_004300425.1	efaecium	1478	1	1	1	1	0	1	9	1	0	0	0	TRUE	0	0	0	0	FALSE
PDT000472024.2	clinical	2018	NA	NA	USA:Little Rock, AR	USA	Little Rock, AR	Homo sapiens	Homo sapiens	blood	NA	GCA_004300435.1	efaecium	80	1	1	1	12	1	1	9	1	0	0	0	TRUE	0	0	0	0	FALSE
PDT000472025.2	clinical	2018	NA	NA	USA:Little Rock, AR	USA	Little Rock, AR	Homo sapiens	Homo sapiens	blood	NA	GCA_004300445.1	efaecium	280	3	1	1	1	1	1	1	1	0	0	0	TRUE	0	0	0	0	FALSE
PDT000472026.2	clinical	2018	NA	NA	USA:Little Rock, AR	USA	Little Rock, AR	Homo sapiens	Homo sapiens	blood	NA	GCA_004300465.1	efaecium	80	1	1	1	12	1	1	9	1	0	0	0	TRUE	0	0	0	0	FALSE
PDT000472027.2	clinical	2018	NA	NA	USA:Little Rock, AR	USA	Little Rock, AR	Homo sapiens	Homo sapiens	blood	NA	GCA_004300505.1	efaecium	80	1	1	1	12	1	1	9	1	0	0	0	TRUE	0	0	0	0	FALSE
PDT000472028.2	clinical	2018	NA	NA	USA:Little Rock, AR	USA	Little Rock, AR	Homo sapiens	Homo sapiens	blood	NA	GCA_004300525.1	efaecium	2276	155	1	1	12	1	1	9	1	0	0	0	TRUE	0	0	0	0	FALSE
PDT000472030.2	clinical	2018	NA	NA	USA:Little Rock, AR	USA	Little Rock, AR	Homo sapiens	Homo sapiens	blood	NA	GCA_004300535.1	efaecium	203	1	1	1	1	20	1	15	1	0	0	0	TRUE	0	0	0	0	FALSE
PDT000472029.2	clinical	2018	NA	NA	USA:Little Rock, AR	USA	Little Rock, AR	Homo sapiens	Homo sapiens	blood	NA	GCA_004300545.1	efaecium	38	5	3	5	4	4	1	2	0	0	0	0	FALSE	0	0	0	0	FALSE
PDT000472031.2	clinical	2018	NA	NA	USA:Little Rock, AR	USA	Little Rock, AR	Homo sapiens	Homo sapiens	blood	NA	GCA_004300555.1	efaecium	80	1	1	1	12	1	1	9	1	0	0	0	TRUE	0	0	0	0	FALSE
PDT000472032.2	clinical	2018	NA	NA	USA:Little Rock, AR	USA	Little Rock, AR	Homo sapiens	Homo sapiens	blood	NA	GCA_004300605.1	efaecium	80	1	1	1	12	1	1	9	1	0	0	0	TRUE	0	0	0	0	FALSE
PDT000472033.2	clinical	2018	NA	NA	USA:Little Rock, AR	USA	Little Rock, AR	Homo sapiens	Homo sapiens	blood	NA	GCA_004300625.1	efaecium	412	1	1	44	1	20	1	15	1	0	0	0	TRUE	0	0	0	0	FALSE
PDT000472034.2	clinical	2018	NA	NA	USA:Little Rock, AR	USA	Little Rock, AR	Homo sapiens	Homo sapiens	blood	NA	GCA_004300635.1	efaecium	80	1	1	1	12	1	1	9	1	0	0	0	TRUE	0	0	0	0	FALSE
PDT000472035.2	clinical	2018	NA	NA	USA:Little Rock, AR	USA	Little Rock, AR	Homo sapiens	Homo sapiens	blood	NA	GCA_004300645.1	efaecium	80	1	1	1	12	1	1	9	1	0	0	0	TRUE	0	0	0	0	FALSE
PDT000472036.2	clinical	2018	NA	NA	USA:Little Rock, AR	USA	Little Rock, AR	Homo sapiens	Homo sapiens	blood	NA	GCA_004300655.1	efaecium	80	1	1	1	12	1	1	9	1	0	0	0	TRUE	0	0	0	0	FALSE
PDT000472037.2	clinical	2018	NA	NA	USA:Little Rock, AR	USA	Little Rock, AR	Homo sapiens	Homo sapiens	blood	NA	GCA_004300705.1	efaecium	80	1	1	1	12	1	1	9	1	0	0	0	TRUE	0	0	0	0	FALSE
PDT000472038.2	clinical	2018	NA	NA	USA:Little Rock, AR	USA	Little Rock, AR	Homo sapiens	Homo sapiens	blood	NA	GCA_004300715.1	efaecium	80	1	1	1	12	1	1	9	1	0	0	0	TRUE	0	0	0	0	FALSE
PDT000472039.2	clinical	2018	NA	NA	USA:Little Rock, AR	USA	Little Rock, AR	Homo sapiens	Homo sapiens	blood	NA	GCA_004300725.1	efaecium	80	1	1	1	12	1	1	9	1	0	0	0	TRUE	0	0	0	0	FALSE
PDT000472040.2	clinical	2018	NA	NA	USA:Little Rock, AR	USA	Little Rock, AR	Homo sapiens	Homo sapiens	blood	NA	GCA_004300755.1	efaecium	80	1	1	1	12	1	1	9	1	0	0	0	TRUE	0	0	0	0	FALSE
PDT000472041.2	clinical	2018	NA	NA	USA:Little Rock, AR	USA	Little Rock, AR	Homo sapiens	Homo sapiens	blood	NA	GCA_004300775.1	efaecium	80	1	1	1	12	1	1	9	1	0	0	0	TRUE	0	0	0	0	FALSE
PDT000472042.2	clinical	2018	NA	NA	USA:Little Rock, AR	USA	Little Rock, AR	Homo sapiens	Homo sapiens	blood	NA	GCA_004300805.1	efaecium	80	1	1	1	12	1	1	9	1	0	0	0	TRUE	0	0	0	0	FALSE
PDT000531955.2	clinical	2014	NA	NA	Tunisia: Gafsa	Tunisia	Gafsa	Homo sapiens	Homo sapiens	blood	bacteremia	GCA_006375795.1	efaecium	17	1	1	1	1	1	1	1	0	0	0	0	FALSE	0	0	0	0	FALSE
PDT000531957.2	clinical	2016	NA	NA	Tunisia: Tunis	Tunisia	Tunis	Homo sapiens	Homo sapiens	blood	bacteremia	GCA_006375855.1	efaecium	80	1	1	1	12	1	1	9	1	0	0	0	TRUE	0	0	0	0	FALSE
PDT000531967.2	clinical	2006	NA	NA	Portugal: Viseu	Portugal	Viseu	Homo sapiens	Homo sapiens	blood	bacteremia	GCA_006376055.1	efaecium	280	3	1	1	1	1	1	1	1	0	0	0	TRUE	0	0	0	0	FALSE
PDT000531968.2	clinical	2006	NA	NA	Spain:Madrid	Spain	Madrid	Homo sapiens	Homo sapiens	blood	bacteremia	GCA_006376075.1	efaecium	22	3	1	2	1	1	1	2	0	0	0	0	FALSE	0	0	0	0	FALSE
PDT000531969.2	clinical	2001	NA	NA	Spain:Madrid	Spain	Madrid	Homo sapiens	Homo sapiens	blood	bacteremia	GCA_006376105.1	efaecium	704	2	1	11	26	14	6	5	0	0	0	0	FALSE	0	0	0	0	FALSE
PDT000531972.2	clinical	1999	NA	NA	Spain:Madrid	Spain	Madrid	Homo sapiens	Homo sapiens	blood	bacteremia	GCA_006376145.1	efaecium	22	3	1	2	1	1	1	2	0	0	0	0	FALSE	0	0	0	0	FALSE
PDT000578331.2	clinical	2007	NA	NA	Ecuador: Quito	Ecuador	Quito	Homo sapiens	Homo sapiens	blood	Infectious disease	GCA_008131155.1	efaecium	17	1	1	1	1	1	1	1	1	0	0	0	TRUE	0	0	0	0	FALSE
PDT000578333.2	clinical	2008	NA	NA	Colombia: Cali	Colombia	Cali	Homo sapiens	Homo sapiens	blood	Infectious disease	GCA_008131205.1	efaecium	412	1	1	44	1	20	1	15	1	0	0	0	TRUE	0	0	0	0	FALSE
PDT000578346.2	clinical	2011	NA	NA	Colombia: Bogota	Colombia	Bogota	Homo sapiens	Homo sapiens	blood	Infectious disease	GCA_008131485.1	efaecium	17	1	1	1	1	1	1	1	1	0	0	0	TRUE	0	0	0	0	FALSE
PDT000578345.2	clinical	2012	NA	NA	Colombia: Bogota	Colombia	Bogota	Homo sapiens	Homo sapiens	blood	Infectious disease	GCA_008131515.1	efaecium	17	1	1	1	1	1	1	1	1	0	0	0	TRUE	0	0	0	0	FALSE
PDT000578350.2	clinical	2013	NA	NA	Colombia: Bogota	Colombia	Bogota	Homo sapiens	Homo sapiens	blood	Infectious disease	GCA_008131595.1	efaecium	17	1	1	1	1	1	1	1	1	0	0	0	TRUE	0	0	0	0	FALSE
PDT000578355.2	clinical	2014	NA	NA	Colombia: Pasto	Colombia	Pasto	Homo sapiens	Homo sapiens	blood	Infectious disease	GCA_008131685.1	efaecium	17	1	1	1	1	1	1	1	1	0	0	0	TRUE	0	0	0	0	FALSE
PDT000578358.2	clinical	2001	NA	NA	Colombia: Bogota	Colombia	Bogota	Homo sapiens	Homo sapiens	blood	Infectious disease	GCA_008131725.1	efaecium	17	1	1	1	1	1	1	1	1	0	0	0	TRUE	0	0	0	0	FALSE
PDT000578359.2	clinical	2005	NA	NA	Colombia: Bogota	Colombia	Bogota	Homo sapiens	Homo sapiens	blood	Infectious disease	GCA_008131755.1	efaecium	412	1	1	44	1	20	1	15	1	0	0	0	TRUE	0	0	0	0	FALSE
PDT000709876.1	clinical	2006	NA	NA	Venezuela	Venezuela	NA	Homo sapiens	Homo sapiens	blood	Infectious disease	GCA_011316145.1	efaecium	412	1	1	44	1	20	1	15	1	0	0	0	TRUE	0	0	0	0	FALSE
PDT000709878.1	clinical	2011	NA	NA	Colombia: Bogota	Colombia	Bogota	Homo sapiens	Homo sapiens	blood	Infectious disease	GCA_011316265.1	efaecium	17	1	1	1	1	1	1	1	1	0	0	0	TRUE	0	0	0	0	FALSE
PDT000729689.1	clinical	2019	NA	NA	India:Vellore	India	Vellore	Homo sapiens	Homo sapiens	blood	Sepsis	GCA_012932955.1	efaecium	80	1	1	1	12	1	1	9	0	0	0	0	FALSE	0	0	0	0	FALSE
PDT000729690.2	clinical	2018	NA	NA	India:Vellore	India	Vellore	Homo sapiens	Homo sapiens	blood	Sepsis	GCA_012932975.2	efaecium	80	1	1	1	12	1	1	9	1	0	0	0	TRUE	0	1	1	0	TRUE
PDT000729691.2	clinical	2017	NA	NA	India:Vellore	India	Vellore	Homo sapiens	Homo sapiens	blood	Sepsis	GCA_012932985.2	efaecium	80	1	1	1	12	1	1	9	1	0	0	0	TRUE	0	1	1	0	TRUE
PDT000729692.1	clinical	2018	NA	NA	India:Vellore	India	Vellore	Homo sapiens	Homo sapiens	blood	Sepsis	GCA_012933045.1	efaecium	80	1	1	1	12	1	1	9	0	0	0	0	FALSE	0	0	0	0	FALSE
PDT000729693.2	clinical	2019	NA	NA	India:Vellore	India	Vellore	Homo sapiens	Homo sapiens	blood	Sepsis	GCA_012933055.2	efaecium	80	1	1	1	12	1	1	9	1	0	0	0	TRUE	0	0	0	0	FALSE
PDT000729694.1	clinical	2018	NA	NA	India:Vellore	India	Vellore	Homo sapiens	Homo sapiens	blood	Sepsis	GCA_012933065.1	efaecium	80	1	1	1	12	1	1	9	0	0	0	0	FALSE	0	0	0	0	FALSE
PDT000729695.2	clinical	2017	NA	NA	India:Vellore	India	Vellore	Homo sapiens	Homo sapiens	blood	Sepsis	GCA_012933075.2	efaecium	80	1	1	1	12	1	1	9	1	0	0	0	TRUE	0	0	0	0	FALSE
PDT000729696.1	clinical	2019	NA	NA	India:Vellore	India	Vellore	Homo sapiens	Homo sapiens	blood	Sepsis	GCA_012933105.1	efaecium	17	1	1	1	1	1	1	1	0	0	0	0	FALSE	0	0	0	0	FALSE
PDT000729697.1	clinical	2018	NA	NA	India:Vellore	India	Vellore	Homo sapiens	Homo sapiens	blood	Sepsis	GCA_012933145.1	efaecium	80	1	1	1	12	1	1	9	1	0	0	0	TRUE	0	0	0	0	FALSE
PDT000729698.3	clinical	2019	NA	NA	India:Vellore	India	Vellore	Homo sapiens	Homo sapiens	blood	Sepsis	GCA_012933165.2	efaecium	80	1	1	1	12	1	1	9	1	0	0	0	TRUE	0	0	0	0	FALSE
PDT000729699.1	clinical	2019	NA	NA	India:Vellore	India	Vellore	Homo sapiens	Homo sapiens	blood	Sepsis	GCA_012933185.1	efaecium	80	1	1	1	12	1	1	9	1	0	0	0	TRUE	0	1	1	0	TRUE
PDT000729700.2	clinical	2019	NA	NA	India:Vellore	India	Vellore	Homo sapiens	Homo sapiens	blood	Sepsis	GCA_012933195.2	efaecium	80	1	1	1	12	1	1	9	1	0	0	0	TRUE	0	0	0	0	FALSE
PDT000729701.1	clinical	2019	NA	NA	India:Vellore	India	Vellore	Homo sapiens	Homo sapiens	blood	Sepsis	GCA_012933205.1	efaecium	80	1	1	1	12	1	1	9	0	0	0	0	FALSE	0	0	0	0	FALSE
PDT000729702.2	clinical	2019	NA	NA	India:Vellore	India	Vellore	Homo sapiens	Homo sapiens	blood	Sepsis	GCA_012933245.2	efaecium	80	1	1	1	12	1	1	9	1	0	0	0	TRUE	0	0	0	0	FALSE
PDT000729704.2	clinical	2019	NA	NA	India:Vellore	India	Vellore	Homo sapiens	Homo sapiens	blood	Sepsis	GCA_012933265.2	efaecium	80	1	1	1	12	1	1	9	1	0	0	0	TRUE	0	0	0	0	FALSE
PDT000729703.1	clinical	2019	NA	NA	India:Vellore	India	Vellore	Homo sapiens	Homo sapiens	blood	Sepsis	GCA_012933275.1	efaecium	80	1	1	1	12	1	1	9	1	0	0	0	TRUE	0	0	0	0	FALSE
PDT000729705.2	clinical	2019	NA	NA	India:Vellore	India	Vellore	Homo sapiens	Homo sapiens	blood	Sepsis	GCA_012933285.2	efaecium	80	1	1	1	12	1	1	9	1	0	0	0	TRUE	0	0	0	0	FALSE
PDT000729706.2	clinical	2019	NA	NA	India:Vellore	India	Vellore	Homo sapiens	Homo sapiens	blood	Sepsis	GCA_012933295.2	efaecium	80	1	1	1	12	1	1	9	1	0	0	0	TRUE	0	0	0	0	FALSE
PDT000729707.2	clinical	2019	NA	NA	India:Vellore	India	Vellore	Homo sapiens	Homo sapiens	blood	Sepsis	GCA_012933345.2	efaecium	80	1	1	1	12	1	1	9	1	0	0	0	TRUE	0	0	0	0	FALSE
PDT000859941.1	clinical	2019	NA	NA	India	India	NA	Homo sapiens	Homo sapiens	blood	sepsis	GCA_014874615.1	efaecium	80	1	1	1	12	1	1	9	1	0	0	0	TRUE	0	0	0	0	FALSE
PDT000879193.1	clinical	2019	11	2	South Africa:KwaZulu-Natal	South Africa	KwaZulu-Natal	Homo sapiens	Homo sapiens	blood	NA	GCA_015221295.1	efaecium	761	1	1	1	12	1	1	70	0	0	0	0	FALSE	0	0	0	0	FALSE
PDT000865890.1	clinical	2018	1	16	Denmark:Copenhagen	Denmark	Copenhagen	Homo sapiens	Homo sapiens	blood	Vancomycin-resistant Enterococcus faecium clinical infection	GCA_015340745.1	efaecium	1421	1	1	1	1	0	1	1	1	0	0	0	TRUE	0	0	0	0	FALSE
PDT000865894.1	clinical	2016	2	15	Denmark:Copenhagen	Denmark	Copenhagen	Homo sapiens	Homo sapiens	blood	Vancomycin-resistant Enterococcus faecium clinical infection	GCA_015341045.1	efaecium	80	1	1	1	12	1	1	9	1	0	0	0	TRUE	0	0	0	0	FALSE
PDT000865886.1	clinical	2018	4	15	Denmark:Copenhagen	Denmark	Copenhagen	Homo sapiens	Homo sapiens	blood	Vancomycin-resistant Enterococcus faecium clinical infection	GCA_015341065.1	efaecium	1421	1	1	1	1	0	1	1	1	0	0	0	TRUE	0	0	0	0	FALSE
PDT000865889.1	clinical	2018	1	23	Denmark:Copenhagen	Denmark	Copenhagen	Homo sapiens	Homo sapiens	blood	Vancomycin-resistant Enterococcus faecium clinical infection	GCA_015341105.1	efaecium	2542	8	1	1	12	1	6	9	1	0	0	0	TRUE	0	0	0	0	FALSE
PDT000865861.1	clinical	2017	11	17	Denmark:Copenhagen	Denmark	Copenhagen	Homo sapiens	Homo sapiens	blood	Vancomycin-resistant Enterococcus faecium clinical infection	GCA_015341265.1	efaecium	203	1	1	1	1	20	1	15	1	0	0	0	TRUE	0	0	0	0	FALSE
PDT000865859.1	clinical	2017	12	10	Denmark:Copenhagen	Denmark	Copenhagen	Homo sapiens	Homo sapiens	blood	Vancomycin-resistant Enterococcus faecium clinical infection	GCA_015341285.1	efaecium	203	1	1	1	1	20	1	15	1	0	0	0	TRUE	0	0	0	0	FALSE
PDT000865864.1	clinical	2017	4	14	Denmark:Copenhagen	Denmark	Copenhagen	Homo sapiens	Homo sapiens	blood	Vancomycin-resistant Enterococcus faecium clinical infection	GCA_015341655.1	efaecium	203	1	1	1	1	20	1	15	1	0	0	0	TRUE	0	0	0	0	FALSE
PDT000865863.1	clinical	2017	5	6	Denmark:Copenhagen	Denmark	Copenhagen	Homo sapiens	Homo sapiens	blood	Vancomycin-resistant Enterococcus faecium clinical infection	GCA_015341685.1	efaecium	-	~1	1	1	12	-	1	9	1	0	0	0	TRUE	0	0	0	0	FALSE
PDT000865883.1	clinical	2018	6	26	Denmark:Copenhagen	Denmark	Copenhagen	Homo sapiens	Homo sapiens	blood	Vancomycin-resistant Enterococcus faecium clinical infection	GCA_015341965.1	efaecium	-	1	1	1	1	7	1	1,9	1	0	0	0	TRUE	0	0	0	0	FALSE
PDT000745245.1	clinical	2013	NA	NA	Germany: Bavaria	Germany	Bavaria	Homo sapiens	Homo sapiens	blood	bacteraemia	GCA_015361175.1	efaecium	168	5	1	1	1	1	1	14	0	0	0	0	FALSE	0	0	1	1	TRUE
PDT000745236.1	clinical	2017	NA	NA	Germany: Mecklenburg Western Pomerania	Germany	Mecklenburg Western Pomerania	Homo sapiens	Homo sapiens	blood	NA	GCA_015362095.1	efaecium	117	1	1	1	1	1	1	9	0	1	0	0	TRUE	0	0	0	0	FALSE
PDT000740926.1	clinical	2011	11	NA	USA: New York, Valhalla	USA	New York, Valhalla	Homo sapiens	Homo sapiens	blood	NOT COLLECTED	GCA_015395365.1	efaecium	412	1	1	44	1	20	1	15	1	0	0	0	TRUE	0	0	0	0	FALSE
PDT000740924.1	clinical	2011	6	NA	USA: New York, Valhalla	USA	New York, Valhalla	Homo sapiens	Homo sapiens	blood	NOT COLLECTED	GCA_015395465.1	efaecium	18	1	1	1	5	1	1	7	1	0	0	0	TRUE	0	0	0	0	FALSE
PDT000740918.1	clinical	2009	12	NA	USA: New York, Valhalla	USA	New York, Valhalla	Homo sapiens	Homo sapiens	blood	NOT COLLECTED	GCA_015395525.1	efaecium	282	1	1	1	5	20	1	7	1	0	0	0	TRUE	0	0	0	0	FALSE
PDT000740919.1	clinical	2010	3	NA	USA: New York, Valhalla	USA	New York, Valhalla	Homo sapiens	Homo sapiens	blood	NOT COLLECTED	GCA_015395545.1	efaecium	894	8	1	44	1	20	6	1	1	0	0	0	TRUE	0	0	0	0	FALSE
PDT000740910.1	clinical	2013	7	NA	USA: New York, Valhalla	USA	New York, Valhalla	Homo sapiens	Homo sapiens	blood	NOT COLLECTED	GCA_015395565.1	efaecium	412	1	1	44	1	20	1	15	1	0	0	0	TRUE	0	0	0	0	FALSE
PDT000740893.1	clinical	2010	9	NA	USA: New York, Valhalla	USA	New York, Valhalla	Homo sapiens	Homo sapiens	blood	NOT COLLECTED	GCA_015395605.1	efaecium	-	3	1	44	1	216?	1	1	1	0	0	0	TRUE	0	0	0	0	FALSE
PDT000740900.1	clinical	2011	11	NA	USA: New York, Valhalla	USA	New York, Valhalla	Homo sapiens	Homo sapiens	blood	NOT COLLECTED	GCA_015395705.1	efaecium	736	3	1	44	1	1	1	1	1	0	0	0	TRUE	0	0	0	0	FALSE
PDT000740907.1	clinical	2013	8	NA	USA: New York, Valhalla	USA	New York, Valhalla	Homo sapiens	Homo sapiens	blood	NOT COLLECTED	GCA_015395745.1	efaecium	412	1	1	44	1	20	1	15	1	0	0	0	TRUE	0	0	0	0	FALSE
PDT000740908.1	clinical	2013	7	NA	USA: New York, Valhalla	USA	New York, Valhalla	Homo sapiens	Homo sapiens	blood	NOT COLLECTED	GCA_015395765.1	efaecium	412	1	1	44	1	20	1	15	1	0	0	0	TRUE	0	0	0	0	FALSE
PDT000740902.1	clinical	2010	2	NA	USA: New York, Valhalla	USA	New York, Valhalla	Homo sapiens	Homo sapiens	blood	NOT COLLECTED	GCA_015395805.1	efaecium	736	3	1	44	1	1	1	1	1	0	0	0	TRUE	0	0	0	0	FALSE
PDT000740912.1	clinical	2013	5	NA	USA: New York, Valhalla	USA	New York, Valhalla	Homo sapiens	Homo sapiens	blood	NOT COLLECTED	GCA_015395865.1	efaecium	749	1	1	2	1	20	1	15	1	0	0	0	TRUE	0	0	0	0	FALSE
PDT000740915.1	clinical	2013	7	NA	USA: New York, Valhalla	USA	New York, Valhalla	Homo sapiens	Homo sapiens	blood	NOT COLLECTED	GCA_015395945.1	efaecium	736	3	1	44	1	1	1	1	1	0	0	0	TRUE	0	0	0	0	FALSE
PDT000740901.1	clinical	2009	12	NA	USA: New York, Valhalla	USA	New York, Valhalla	Homo sapiens	Homo sapiens	blood	NOT COLLECTED	GCA_015396045.1	efaecium	412	1	1	44	1	20	1	15	1	0	0	0	TRUE	0	0	0	0	FALSE
PDT000740884.1	clinical	2012	2	NA	USA: New York, Valhalla	USA	New York, Valhalla	Homo sapiens	Homo sapiens	blood	NOT COLLECTED	GCA_015396125.1	efaecium	18	1	1	1	5	1	1	7	1	0	0	0	TRUE	0	0	0	0	FALSE
PDT000740882.1	clinical	2013	1	NA	USA: New York, Valhalla	USA	New York, Valhalla	Homo sapiens	Homo sapiens	blood	NOT COLLECTED	GCA_015396465.1	efaecium	736	3	1	44	1	1	1	1	1	0	0	0	TRUE	0	0	0	0	FALSE
PDT000740843.1	clinical	2012	1	NA	USA: New York, Valhalla	USA	New York, Valhalla	Homo sapiens	Homo sapiens	blood	NOT COLLECTED	GCA_015396525.1	efaecium	412	1	1	44	1	20	1	15	1	0	0	0	TRUE	0	0	0	0	FALSE
PDT000740877.1	clinical	2012	5	NA	USA: New York, Valhalla	USA	New York, Valhalla	Homo sapiens	Homo sapiens	blood	NOT COLLECTED	GCA_015396605.1	efaecium	412	1	1	44	1	20	1	15	1	0	0	0	TRUE	0	0	0	0	FALSE
PDT000740809.1	clinical	2009	3	NA	USA: New York, Valhalla	USA	New York, Valhalla	Homo sapiens	Homo sapiens	blood	NOT COLLECTED	GCA_015396625.1	efaecium	203	1	1	1	1	20	1	15	1	0	0	0	TRUE	0	0	0	0	FALSE
PDT000740845.1	clinical	2012	2	NA	USA: New York, Valhalla	USA	New York, Valhalla	Homo sapiens	Homo sapiens	blood	NOT COLLECTED	GCA_015396665.1	efaecium	412	1	1	44	1	20	1	15	1	0	0	0	TRUE	0	0	0	0	FALSE
PDT000740842.1	clinical	2012	1	NA	USA: New York, Valhalla	USA	New York, Valhalla	Homo sapiens	Homo sapiens	blood	NOT COLLECTED	GCA_015396685.1	efaecium	412	1	1	44	1	20	1	15	1	0	0	0	TRUE	0	0	0	0	FALSE
PDT000740829.1	clinical	2011	9	NA	USA: New York, Valhalla	USA	New York, Valhalla	Homo sapiens	Homo sapiens	blood	NOT COLLECTED	GCA_015396705.1	efaecium	-	3	1	163?	1	1	1	1	1	0	0	0	TRUE	0	0	0	0	FALSE
PDT000740880.1	clinical	2013	2	NA	USA: New York, Valhalla	USA	New York, Valhalla	Homo sapiens	Homo sapiens	blood	NOT COLLECTED	GCA_015396725.1	efaecium	736	3	1	44	1	1	1	1	1	0	0	0	TRUE	0	0	0	0	FALSE
PDT000740846.1	clinical	2012	1	NA	USA: New York, Valhalla	USA	New York, Valhalla	Homo sapiens	Homo sapiens	blood	NOT COLLECTED	GCA_015396765.1	efaecium	18	1	1	1	5	1	1	7	1	0	0	0	TRUE	0	0	0	0	FALSE
PDT000740833.1	clinical	2011	9	NA	USA: New York, Valhalla	USA	New York, Valhalla	Homo sapiens	Homo sapiens	blood	NOT COLLECTED	GCA_015396805.1	efaecium	736	3	1	44	1	1	1	1	1	0	0	0	TRUE	0	0	0	0	FALSE
PDT000740844.1	clinical	2012	2	NA	USA: New York, Valhalla	USA	New York, Valhalla	Homo sapiens	Homo sapiens	blood	NOT COLLECTED	GCA_015396845.1	efaecium	736	3	1	44	1	1	1	1	1	0	0	0	TRUE	0	0	0	0	FALSE
PDT000740862.1	clinical	1995	6	NA	USA: New York, Valhalla	USA	New York, Valhalla	Homo sapiens	Homo sapiens	blood	NOT COLLECTED	GCA_015396925.1	efaecium	17	1	1	1	1	1	1	1	1	0	0	0	TRUE	0	0	0	0	FALSE
PDT000740870.1	clinical	2012	5	NA	USA: New York, Valhalla	USA	New York, Valhalla	Homo sapiens	Homo sapiens	blood	NOT COLLECTED	GCA_015397005.1	efaecium	736	3	1	44	1	1	1	1	1	0	0	0	TRUE	0	0	0	0	FALSE
PDT000740863.1	clinical	1995	6	NA	USA: New York, Valhalla	USA	New York, Valhalla	Homo sapiens	Homo sapiens	blood	NOT COLLECTED	GCA_015397085.1	efaecium	17	1	1	1	1	1	1	1	1	0	0	0	TRUE	0	0	0	0	FALSE
PDT000740860.1	clinical	1995	6	NA	USA: New York, Valhalla	USA	New York, Valhalla	Homo sapiens	Homo sapiens	blood	NOT COLLECTED	GCA_015397125.1	efaecium	17	1	1	1	1	1	1	1	1	0	0	0	TRUE	0	0	0	0	FALSE
PDT000740807.1	clinical	2009	5	NA	USA: New York, Valhalla	USA	New York, Valhalla	Homo sapiens	Homo sapiens	blood	NOT COLLECTED	GCA_015397205.1	efaecium	736	3	1	44	1	1	1	1	1	0	0	0	TRUE	0	0	0	0	FALSE
PDT000740855.1	clinical	2013	4	NA	USA: New York, Valhalla	USA	New York, Valhalla	Homo sapiens	Homo sapiens	blood	NOT COLLECTED	GCA_015397225.1	efaecium	736	3	1	44	1	1	1	1	1	0	0	0	TRUE	0	0	0	0	FALSE
PDT000740832.1	clinical	2011	9	NA	USA: New York, Valhalla	USA	New York, Valhalla	Homo sapiens	Homo sapiens	blood	NOT COLLECTED	GCA_015397525.1	efaecium	736	3	1	44	1	1	1	1	1	0	0	0	TRUE	0	0	0	0	FALSE
PDT000740806.1	clinical	2009	6	NA	USA: New York, Valhalla	USA	New York, Valhalla	Homo sapiens	Homo sapiens	blood	NOT COLLECTED	GCA_015397605.1	efaecium	-	36	1	44	1	1	1	1	1	0	0	0	TRUE	0	0	0	0	FALSE
PDT000740810.1	clinical	2009	3	NA	USA: New York, Valhalla	USA	New York, Valhalla	Homo sapiens	Homo sapiens	blood	NOT COLLECTED	GCA_015397625.1	efaecium	736	3	1	44	1	1	1	1	1	0	0	0	TRUE	0	0	0	0	FALSE
PDT000740805.1	clinical	2009	6	NA	USA: New York, Valhalla	USA	New York, Valhalla	Homo sapiens	Homo sapiens	blood	NOT COLLECTED	GCA_015397665.1	efaecium	412	1	1	44	1	20	1	15	1	0	0	0	TRUE	0	0	0	0	FALSE
PDT000740748.1	clinical	2010	10	NA	USA: New York, Valhalla	USA	New York, Valhalla	Homo sapiens	Homo sapiens	blood	NOT COLLECTED	GCA_015397685.1	efaecium	736	3	1	44	1	1	1	1	1	0	0	0	TRUE	0	0	0	0	FALSE
PDT000740804.1	clinical	2009	6	NA	USA: New York, Valhalla	USA	New York, Valhalla	Homo sapiens	Homo sapiens	blood	NOT COLLECTED	GCA_015397705.1	efaecium	736	3	1	44	1	1	1	1	1	0	0	0	TRUE	0	0	0	0	FALSE
PDT000740803.1	clinical	2009	9	NA	USA: New York, Valhalla	USA	New York, Valhalla	Homo sapiens	Homo sapiens	blood	NOT COLLECTED	GCA_015397725.1	efaecium	736	3	1	44	1	1	1	1	1	0	0	0	TRUE	0	0	0	0	FALSE
PDT000740742.1	clinical	2010	11	NA	USA: New York, Valhalla	USA	New York, Valhalla	Homo sapiens	Homo sapiens	blood	NOT COLLECTED	GCA_015397745.1	efaecium	736	3	1	44	1	1	1	1	1	0	0	0	TRUE	0	0	0	0	FALSE
PDT000740793.1	clinical	2009	1	NA	USA: New York, Valhalla	USA	New York, Valhalla	Homo sapiens	Homo sapiens	blood	NOT COLLECTED	GCA_015397785.1	efaecium	736	3	1	44	1	1	1	1	1	0	0	0	TRUE	0	0	0	0	FALSE
PDT000740801.1	clinical	2009	10	NA	USA: New York, Valhalla	USA	New York, Valhalla	Homo sapiens	Homo sapiens	blood	NOT COLLECTED	GCA_015397805.1	efaecium	282	1	1	1	5	20	1	7	1	0	0	0	TRUE	0	0	0	0	FALSE
PDT000740802.1	clinical	2009	9	NA	USA: New York, Valhalla	USA	New York, Valhalla	Homo sapiens	Homo sapiens	blood	NOT COLLECTED	GCA_015397825.1	efaecium	736	3	1	44	1	1	1	1	1	0	0	0	TRUE	0	0	0	0	FALSE
PDT000740743.1	clinical	2010	10	NA	USA: New York, Valhalla	USA	New York, Valhalla	Homo sapiens	Homo sapiens	blood	NOT COLLECTED	GCA_015397905.1	efaecium	750	1	1	44	1	20	1	1	1	0	0	0	TRUE	0	0	0	0	FALSE
PDT000740784.1	clinical	2012	8	NA	USA: New York, Valhalla	USA	New York, Valhalla	Homo sapiens	Homo sapiens	blood	NOT COLLECTED	GCA_015397925.1	efaecium	18	1	1	1	5	1	1	7	1	0	0	0	TRUE	0	0	0	0	FALSE
PDT000740783.1	clinical	2011	1	NA	USA: New York, Valhalla	USA	New York, Valhalla	Homo sapiens	Homo sapiens	blood	NOT COLLECTED	GCA_015397945.1	efaecium	736	3	1	44	1	1	1	1	1	0	0	0	TRUE	0	0	0	0	FALSE
PDT000740774.1	clinical	2011	5	NA	USA: New York, Valhalla	USA	New York, Valhalla	Homo sapiens	Homo sapiens	blood	NOT COLLECTED	GCA_015398205.1	efaecium	736	3	1	44	1	1	1	1	1	0	0	0	TRUE	0	0	0	0	FALSE
PDT000740736.1	clinical	2013	4	NA	USA: New York, Valhalla	USA	New York, Valhalla	Homo sapiens	Homo sapiens	blood	NOT COLLECTED	GCA_015398245.1	efaecium	412	1	1	44	1	20	1	15	1	0	0	0	TRUE	0	0	0	0	FALSE
PDT000740746.1	clinical	2010	8	NA	USA: New York, Valhalla	USA	New York, Valhalla	Homo sapiens	Homo sapiens	blood	NOT COLLECTED	GCA_015398365.1	efaecium	18	1	1	1	5	1	1	7	1	0	0	0	TRUE	0	0	0	0	FALSE
PDT000740763.1	clinical	2009	5	NA	USA: New York, Valhalla	USA	New York, Valhalla	Homo sapiens	Homo sapiens	blood	NOT COLLECTED	GCA_015398425.1	efaecium	-	3	1	44	1	216?	1	1	1	0	0	0	TRUE	0	0	0	0	FALSE
PDT000740761.1	clinical	2013	3	NA	USA: New York, Valhalla	USA	New York, Valhalla	Homo sapiens	Homo sapiens	blood	NOT COLLECTED	GCA_015398445.1	efaecium	736	3	1	44	1	1	1	1	1	0	0	0	TRUE	0	0	0	0	FALSE
PDT000740760.1	clinical	2013	5	NA	USA: New York, Valhalla	USA	New York, Valhalla	Homo sapiens	Homo sapiens	blood	NOT COLLECTED	GCA_015398455.1	efaecium	412	1	1	44	1	20	1	15	1	0	0	0	TRUE	0	0	0	0	FALSE
PDT000740750.1	clinical	2010	5	NA	USA: New York, Valhalla	USA	New York, Valhalla	Homo sapiens	Homo sapiens	blood	NOT COLLECTED	GCA_015398625.1	efaecium	736	3	1	44	1	1	1	1	1	0	0	0	TRUE	0	0	0	0	FALSE
PDT000740724.1	clinical	2013	4	NA	USA: New York, Valhalla	USA	New York, Valhalla	Homo sapiens	Homo sapiens	blood	NOT COLLECTED	GCA_015398705.1	efaecium	736	3	1	44	1	1	1	1	1	0	0	0	TRUE	0	0	0	0	FALSE
PDT000740734.1	clinical	2013	3	NA	USA: New York, Valhalla	USA	New York, Valhalla	Homo sapiens	Homo sapiens	blood	NOT COLLECTED	GCA_015398725.1	efaecium	736	3	1	44	1	1	1	1	1	0	0	0	TRUE	0	0	0	0	FALSE
PDT000740722.1	clinical	1994	9	NA	USA: New York, Valhalla	USA	New York, Valhalla	Homo sapiens	Homo sapiens	blood	NOT COLLECTED	GCA_015398765.1	efaecium	17	1	1	1	1	1	1	1	1	0	0	0	TRUE	0	0	0	0	FALSE
PDT000740700.1	clinical	2013	7	NA	USA: New York, Valhalla	USA	New York, Valhalla	Homo sapiens	Homo sapiens	blood	NOT COLLECTED	GCA_015398845.1	efaecium	736	3	1	44	1	1	1	1	1	0	0	0	TRUE	0	0	0	0	FALSE
PDT000740716.1	clinical	2009	9	NA	USA: New York, Valhalla	USA	New York, Valhalla	Homo sapiens	Homo sapiens	blood	NOT COLLECTED	GCA_015398965.1	efaecium	750	1	1	44	1	20	1	1	0	0	0	0	FALSE	0	0	0	0	FALSE
PDT000740713.1	clinical	2009	11	NA	USA: New York, Valhalla	USA	New York, Valhalla	Homo sapiens	Homo sapiens	blood	NOT COLLECTED	GCA_015399045.1	efaecium	282	1	1	1	5	20	1	7	1	0	0	0	TRUE	0	0	0	0	FALSE
PDT000740712.1	clinical	2009	10	NA	USA: New York, Valhalla	USA	New York, Valhalla	Homo sapiens	Homo sapiens	blood	NOT COLLECTED	GCA_015399055.1	efaecium	736	3	1	44	1	1	1	1	1	0	0	0	TRUE	0	0	0	0	FALSE
PDT000740709.1	clinical	2010	2	NA	USA: New York, Valhalla	USA	New York, Valhalla	Homo sapiens	Homo sapiens	blood	NOT COLLECTED	GCA_015399105.1	efaecium	412	1	1	44	1	20	1	15	1	0	0	0	TRUE	0	0	0	0	FALSE
PDT000740708.1	clinical	2010	2	NA	USA: New York, Valhalla	USA	New York, Valhalla	Homo sapiens	Homo sapiens	blood	NOT COLLECTED	GCA_015399145.1	efaecium	736	3	1	44	1	1	1	1	1	0	0	0	TRUE	0	0	0	0	FALSE
PDT000740707.1	clinical	2010	4	NA	USA: New York, Valhalla	USA	New York, Valhalla	Homo sapiens	Homo sapiens	blood	NOT COLLECTED	GCA_015399165.1	efaecium	736	3	1	44	1	1	1	1	1	0	0	0	TRUE	0	0	0	0	FALSE
PDT000740706.1	clinical	2010	2	NA	USA: New York, Valhalla	USA	New York, Valhalla	Homo sapiens	Homo sapiens	blood	NOT COLLECTED	GCA_015399185.1	efaecium	412	1	1	44	1	20	1	15	1	0	0	0	TRUE	0	0	0	0	FALSE
PDT000740704.1	clinical	2010	4	NA	USA: New York, Valhalla	USA	New York, Valhalla	Homo sapiens	Homo sapiens	blood	NOT COLLECTED	GCA_015399245.1	efaecium	736	3	1	44	1	1	1	1	0	0	0	0	FALSE	0	0	0	0	FALSE
PDT000740698.1	clinical	2013	4	NA	USA: New York, Valhalla	USA	New York, Valhalla	Homo sapiens	Homo sapiens	blood	NOT COLLECTED	GCA_015399305.1	efaecium	-	24	1	~97	1	1	1	1	1	0	0	0	TRUE	0	0	0	0	FALSE
PDT000740690.1	clinical	2011	8	NA	USA: New York, Valhalla	USA	New York, Valhalla	Homo sapiens	Homo sapiens	blood	NOT COLLECTED	GCA_015399325.1	efaecium	-	3	1	44	1	200?	1	1	1	0	0	0	TRUE	0	0	0	0	FALSE
PDT000740687.1	clinical	2011	12	NA	USA: New York, Valhalla	USA	New York, Valhalla	Homo sapiens	Homo sapiens	blood	NOT COLLECTED	GCA_015399385.1	efaecium	412	1	1	44	1	20	1	15	1	0	0	0	TRUE	0	0	0	0	FALSE
PDT000740691.1	clinical	2013	5	NA	USA: New York, Valhalla	USA	New York, Valhalla	Homo sapiens	Homo sapiens	blood	NOT COLLECTED	GCA_015399405.1	efaecium	736	3	1	44	1	1	1	1	1	0	0	0	TRUE	0	0	0	0	FALSE
PDT000740683.1	clinical	2011	11	NA	USA: New York, Valhalla	USA	New York, Valhalla	Homo sapiens	Homo sapiens	blood	NOT COLLECTED	GCA_015399465.1	efaecium	736	3	1	44	1	1	1	1	1	0	0	0	TRUE	0	0	0	0	FALSE
PDT000740689.1	clinical	2011	12	NA	USA: New York, Valhalla	USA	New York, Valhalla	Homo sapiens	Homo sapiens	blood	NOT COLLECTED	GCA_015399485.1	efaecium	736	3	1	44	1	1	1	1	1	0	0	0	TRUE	0	0	0	0	FALSE
PDT000740685.1	clinical	2011	10	NA	USA: New York, Valhalla	USA	New York, Valhalla	Homo sapiens	Homo sapiens	blood	NOT COLLECTED	GCA_015399505.1	efaecium	896	2	1	44	1	20	1	15	1	0	0	0	TRUE	0	0	0	0	FALSE
PDT000740684.1	clinical	2011	10	NA	USA: New York, Valhalla	USA	New York, Valhalla	Homo sapiens	Homo sapiens	blood	NOT COLLECTED	GCA_015399525.1	efaecium	412	1	1	44	1	20	1	15	1	0	0	0	TRUE	0	0	0	0	FALSE
PDT000740682.1	clinical	2011	12	NA	USA: New York, Valhalla	USA	New York, Valhalla	Homo sapiens	Homo sapiens	blood	NOT COLLECTED	GCA_015399585.1	efaecium	736	3	1	44	1	1	1	1	1	0	0	0	TRUE	0	0	0	0	FALSE
PDT000740674.1	clinical	1994	11	NA	USA: New York, Valhalla	USA	New York, Valhalla	Homo sapiens	Homo sapiens	blood	NOT COLLECTED	GCA_015399645.1	efaecium	17	1	1	1	1	1	1	1	1	0	0	0	TRUE	0	0	0	0	FALSE
PDT000740876.1	clinical	2012	4	NA	USA: New York, Valhalla	USA	New York, Valhalla	Homo sapiens	Homo sapiens	blood	NOT COLLECTED	GCA_015399825.1	efaecium	736	3	1	44	1	1	1	1	1	0	0	0	TRUE	0	0	0	0	FALSE
PDT000704568.1	clinical	2007	NA	NA	Australia	Australia	NA	Homo sapiens	Homo sapiens	blood	Enterococcal infection	GCA_015405105.1	efaecium	-	3	1	1	1	1	1	~70	0	0	0	0	FALSE	0	0	0	0	FALSE
PDT000704566.1	clinical	2009	NA	NA	Australia	Australia	NA	Homo sapiens	Homo sapiens	blood	Enterococcal infection	GCA_015405165.1	efaecium	17	1	1	1	1	1	1	1	0	0	0	0	FALSE	0	0	0	0	FALSE
PDT000704529.1	clinical	2012	NA	NA	Australia	Australia	NA	Homo sapiens	Homo sapiens	blood	Enterococcal infection	GCA_015405185.1	efaecium	203	1	1	1	1	20	1	15	0	0	0	0	FALSE	0	0	0	0	FALSE
PDT000704532.1	clinical	2005	NA	NA	Australia	Australia	NA	Homo sapiens	Homo sapiens	blood	Enterococcal infection	GCA_015405205.1	efaecium	203	1	1	1	1	20	1	15	0	0	0	0	FALSE	0	0	0	0	FALSE
PDT000704542.1	clinical	1998	NA	NA	Australia	Australia	NA	Homo sapiens	Homo sapiens	blood	Enterococcal infection	GCA_015405245.1	efaecium	132	1	1	1	12	1	1	7	0	1	0	0	TRUE	0	0	0	0	FALSE
PDT000704541.1	clinical	2000	NA	NA	Australia	Australia	NA	Homo sapiens	Homo sapiens	blood	Enterococcal infection	GCA_015405265.1	efaecium	17	1	1	1	1	1	1	1	0	1	0	0	TRUE	0	0	0	0	FALSE
PDT000704540.1	clinical	2000	NA	NA	Australia	Australia	NA	Homo sapiens	Homo sapiens	blood	Enterococcal infection	GCA_015405285.1	efaecium	32	3	1	2	1	1	1	3	0	0	0	0	FALSE	0	0	0	0	FALSE
PDT000704538.1	clinical	1999	NA	NA	Australia	Australia	NA	Homo sapiens	Homo sapiens	blood	Enterococcal infection	GCA_015405305.1	efaecium	17	1	1	1	1	1	1	1	0	0	0	0	FALSE	0	0	0	0	FALSE
PDT000704539.1	clinical	1999	NA	NA	Australia	Australia	NA	Homo sapiens	Homo sapiens	blood	Enterococcal infection	GCA_015405325.1	efaecium	17	1	1	1	1	1	1	1	0	0	0	0	FALSE	0	0	0	0	FALSE
PDT000704537.1	clinical	2004	NA	NA	Australia	Australia	NA	Homo sapiens	Homo sapiens	blood	Enterococcal infection	GCA_015405345.1	efaecium	17	1	1	1	1	1	1	1	0	1	0	0	TRUE	0	0	0	0	FALSE
PDT000704536.1	clinical	2004	NA	NA	Australia	Australia	NA	Homo sapiens	Homo sapiens	blood	Enterococcal infection	GCA_015405365.1	efaecium	17	1	1	1	1	1	1	1	0	0	0	0	FALSE	0	0	0	0	FALSE
PDT000704524.1	clinical	2007	NA	NA	Australia	Australia	NA	Homo sapiens	Homo sapiens	blood	Enterococcal infection	GCA_015405385.1	efaecium	203	1	1	1	1	20	1	15	0	1	0	0	TRUE	0	0	0	0	FALSE
PDT000704522.1	clinical	2010	NA	NA	Australia	Australia	NA	Homo sapiens	Homo sapiens	blood	Enterococcal infection	GCA_015405405.1	efaecium	203	1	1	1	1	20	1	15	0	1	0	0	TRUE	0	0	0	0	FALSE
PDT000704534.1	clinical	2002	NA	NA	Australia	Australia	NA	Homo sapiens	Homo sapiens	blood	Enterococcal infection	GCA_015405425.1	efaecium	17	1	1	1	1	1	1	1	0	0	0	0	FALSE	0	0	0	0	FALSE
PDT000704535.1	clinical	2003	NA	NA	Australia	Australia	NA	Homo sapiens	Homo sapiens	blood	Enterococcal infection	GCA_015405445.1	efaecium	18	1	1	1	5	1	1	7	0	1	0	0	TRUE	0	0	0	0	FALSE
PDT000704518.1	clinical	2006	NA	NA	Australia	Australia	NA	Homo sapiens	Homo sapiens	blood	Enterococcal infection	GCA_015405465.1	efaecium	203	1	1	1	1	20	1	15	0	0	0	0	FALSE	0	0	0	0	FALSE
PDT000704521.1	clinical	2008	NA	NA	Australia	Australia	NA	Homo sapiens	Homo sapiens	blood	Enterococcal infection	GCA_015405485.1	efaecium	203	1	1	1	1	20	1	15	0	0	0	0	FALSE	0	0	0	0	FALSE
PDT000704520.1	clinical	2006	NA	NA	Australia	Australia	NA	Homo sapiens	Homo sapiens	blood	Enterococcal infection	GCA_015405505.1	efaecium	252	5	1	1	1	1	1	1	0	0	0	0	FALSE	0	0	0	0	FALSE
PDT000704527.1	clinical	2013	NA	NA	Australia	Australia	NA	Homo sapiens	Homo sapiens	blood	Enterococcal infection	GCA_015405515.1	efaecium	796	1	1	1	1	20	1	4	0	1	0	0	TRUE	0	0	0	0	FALSE
PDT000704513.1	clinical	2012	NA	NA	Australia	Australia	NA	Homo sapiens	Homo sapiens	blood	Enterococcal infection	GCA_015405545.1	efaecium	203	1	1	1	1	20	1	15	0	1	0	0	TRUE	0	0	0	0	FALSE
PDT000704517.1	clinical	2011	NA	NA	Australia	Australia	NA	Homo sapiens	Homo sapiens	blood	Enterococcal infection	GCA_015405565.1	efaecium	203	1	1	1	1	20	1	15	0	1	0	0	TRUE	0	0	0	0	FALSE
PDT000704510.1	clinical	2013	NA	NA	Australia	Australia	NA	Homo sapiens	Homo sapiens	blood	Enterococcal infection	GCA_015405585.1	efaecium	796	1	1	1	1	20	1	4	0	1	0	0	TRUE	0	0	0	0	FALSE
PDT000704516.1	clinical	2011	NA	NA	Australia	Australia	NA	Homo sapiens	Homo sapiens	blood	Enterococcal infection	GCA_015405605.1	efaecium	203	1	1	1	1	20	1	15	0	1	0	0	TRUE	0	0	0	0	FALSE
PDT000704519.1	clinical	2008	NA	NA	Australia	Australia	NA	Homo sapiens	Homo sapiens	blood	Enterococcal infection	GCA_015405625.1	efaecium	203	1	1	1	1	20	1	15	0	0	0	0	FALSE	0	0	0	0	FALSE
PDT000704523.1	clinical	2008	NA	NA	Australia	Australia	NA	Homo sapiens	Homo sapiens	blood	Enterococcal infection	GCA_015405645.1	efaecium	203	1	1	1	1	20	1	15	0	1	0	0	TRUE	0	0	0	0	FALSE
PDT000704514.1	clinical	2012	NA	NA	Australia	Australia	NA	Homo sapiens	Homo sapiens	blood	Enterococcal infection	GCA_015405665.1	efaecium	203	1	1	1	1	20	1	15	0	1	0	0	TRUE	0	0	0	0	FALSE
PDT000704512.1	clinical	2013	NA	NA	Australia	Australia	NA	Homo sapiens	Homo sapiens	blood	Enterococcal infection	GCA_015405685.1	efaecium	203	1	1	1	1	20	1	15	0	1	0	0	TRUE	0	0	0	0	FALSE
PDT000704511.1	clinical	2013	NA	NA	Australia	Australia	NA	Homo sapiens	Homo sapiens	blood	Enterococcal infection	GCA_015405705.1	efaecium	796	1	1	1	1	20	1	4	0	1	0	0	TRUE	0	0	0	0	FALSE
PDT000704507.1	clinical	2012	NA	NA	Australia	Australia	NA	Homo sapiens	Homo sapiens	blood	Enterococcal infection	GCA_015405725.1	efaecium	252	5	1	1	1	1	1	1	0	0	0	0	FALSE	0	0	0	0	FALSE
PDT000704508.1	clinical	2014	NA	NA	Australia	Australia	NA	Homo sapiens	Homo sapiens	blood	Enterococcal infection	GCA_015405745.1	efaecium	796	1	1	1	1	20	1	4	0	1	0	0	TRUE	0	0	0	0	FALSE
PDT000704506.1	clinical	2012	NA	NA	Australia	Australia	NA	Homo sapiens	Homo sapiens	blood	Enterococcal infection	GCA_015405765.1	efaecium	192	1	1	1	1	7	1	15	0	0	0	0	FALSE	0	0	0	0	FALSE
PDT000704505.1	clinical	2014	NA	NA	Australia	Australia	NA	Homo sapiens	Homo sapiens	blood	Enterococcal infection	GCA_015405785.1	efaecium	796	1	1	1	1	20	1	4	0	1	0	0	TRUE	0	0	0	0	FALSE
PDT000704504.1	clinical	2015	NA	NA	Australia	Australia	NA	Homo sapiens	Homo sapiens	blood	Enterococcal infection	GCA_015405805.1	efaecium	796	1	1	1	1	20	1	4	0	1	0	0	TRUE	0	0	0	0	FALSE
PDT000704533.1	clinical	2005	NA	NA	Australia	Australia	NA	Homo sapiens	Homo sapiens	blood	Enterococcal infection	GCA_015405845.1	efaecium	252	5	1	1	1	1	1	1	0	1	0	0	TRUE	0	0	0	0	FALSE
PDT000704577.1	clinical	2009	NA	NA	Australia	Australia	NA	Homo sapiens	Homo sapiens	blood	Enterococcal infection	GCA_015405885.1	efaecium	203	1	1	1	1	20	1	15	0	1	0	0	TRUE	0	0	0	0	FALSE
PDT000704558.1	clinical	2004	NA	NA	Australia	Australia	NA	Homo sapiens	Homo sapiens	blood	Enterococcal infection	GCA_015405905.1	efaecium	252	5	1	1	1	1	1	1	0	0	0	0	FALSE	0	0	0	0	FALSE
PDT000704528.1	clinical	2007	NA	NA	Australia	Australia	NA	Homo sapiens	Homo sapiens	blood	Enterococcal infection	GCA_015405945.1	efaecium	203	1	1	1	1	20	1	15	0	0	0	0	FALSE	0	0	0	0	FALSE
PDT000704530.1	clinical	2007	NA	NA	Australia	Australia	NA	Homo sapiens	Homo sapiens	blood	Enterococcal infection	GCA_015405965.1	efaecium	252	5	1	1	1	1	1	1	0	0	0	0	FALSE	0	0	0	0	FALSE
PDT000704576.1	clinical	2006	NA	NA	Australia	Australia	NA	Homo sapiens	Homo sapiens	blood	Enterococcal infection	GCA_015405985.1	efaecium	203	1	1	1	1	20	1	15	0	0	0	0	FALSE	0	0	0	0	FALSE
PDT000704570.1	clinical	2005	NA	NA	Australia	Australia	NA	Homo sapiens	Homo sapiens	blood	Enterococcal infection	GCA_015406005.1	efaecium	252	5	1	1	1	1	1	1	0	0	0	0	FALSE	0	0	0	0	FALSE
PDT000704525.1	clinical	2011	NA	NA	Australia	Australia	NA	Homo sapiens	Homo sapiens	blood	Enterococcal infection	GCA_015406025.1	efaecium	203	1	1	1	1	20	1	15	0	1	0	0	TRUE	0	0	0	0	FALSE
PDT000704572.1	clinical	2007	NA	NA	Australia	Australia	NA	Homo sapiens	Homo sapiens	blood	Enterococcal infection	GCA_015406065.1	efaecium	203	1	1	1	1	20	1	15	0	1	0	0	TRUE	0	0	0	0	FALSE
PDT000704575.1	clinical	2009	NA	NA	Australia	Australia	NA	Homo sapiens	Homo sapiens	blood	Enterococcal infection	GCA_015406085.1	efaecium	203	1	1	1	1	20	1	15	0	0	0	0	FALSE	0	0	0	0	FALSE
PDT000704571.1	clinical	2008	NA	NA	Australia	Australia	NA	Homo sapiens	Homo sapiens	blood	Enterococcal infection	GCA_015406105.1	efaecium	252	5	1	1	1	1	1	1	0	0	0	0	FALSE	0	0	0	0	FALSE
PDT000704502.1	clinical	2014	NA	NA	Australia	Australia	NA	Homo sapiens	Homo sapiens	blood	Enterococcal infection	GCA_015406165.1	efaecium	203	1	1	1	1	20	1	15	0	0	0	0	FALSE	0	0	0	0	FALSE
PDT000704490.1	clinical	2015	11	25	Australia	Australia	NA	Homo sapiens	Homo sapiens	blood	VSE	GCA_015406365.1	efaecium	80	1	1	1	12	1	1	9	0	0	0	0	FALSE	0	0	0	0	FALSE
PDT000704493.1	clinical	2015	11	25	Australia	Australia	NA	Homo sapiens	Homo sapiens	blood	VSE	GCA_015406405.1	efaecium	555	1	1	1	1	1	1	4	0	0	0	0	FALSE	0	0	0	0	FALSE
PDT000704464.1	clinical	2015	11	25	Australia	Australia	NA	Homo sapiens	Homo sapiens	blood	VRE	GCA_015406645.1	efaecium	80	1	1	1	12	1	1	9	1	0	0	0	TRUE	0	0	0	0	FALSE
PDT000704449.1	clinical	2015	11	25	Australia	Australia	NA	Homo sapiens	Homo sapiens	blood	VRE	GCA_015406905.1	efaecium	80	1	1	1	12	1	1	9	1	0	0	0	TRUE	0	0	0	0	FALSE
PDT000704422.1	clinical	2015	11	25	Australia	Australia	NA	Homo sapiens	Homo sapiens	blood	VRE	GCA_015407325.1	efaecium	796	1	1	1	1	20	1	4	0	1	0	0	TRUE	0	0	0	0	FALSE
PDT000704573.1	clinical	2009	NA	NA	Australia	Australia	NA	Homo sapiens	Homo sapiens	blood	Enterococcal infection	GCA_015407605.1	efaecium	203	1	1	1	1	20	1	15	0	0	0	0	FALSE	0	0	0	0	FALSE
PDT000704555.1	clinical	2010	NA	NA	Australia	Australia	NA	Homo sapiens	Homo sapiens	blood	Enterococcal infection	GCA_015407625.1	efaecium	341	5	1	1	1	1	1	15	0	1	0	0	TRUE	0	0	0	0	FALSE
PDT000704565.1	clinical	2009	NA	NA	Australia	Australia	NA	Homo sapiens	Homo sapiens	blood	Enterococcal infection	GCA_015407645.1	efaecium	17	1	1	1	1	1	1	1	0	1	0	0	TRUE	0	0	0	0	FALSE
PDT000704574.1	clinical	2010	NA	NA	Australia	Australia	NA	Homo sapiens	Homo sapiens	blood	Enterococcal infection	GCA_015407665.1	efaecium	203	1	1	1	1	20	1	15	0	0	0	0	FALSE	0	0	0	0	FALSE
PDT000704561.1	clinical	2003	NA	NA	Australia	Australia	NA	Homo sapiens	Homo sapiens	blood	Enterococcal infection	GCA_015407685.1	efaecium	17	1	1	1	1	1	1	1	0	1	0	0	TRUE	0	0	0	0	FALSE
PDT000704557.1	clinical	2009	NA	NA	Australia	Australia	NA	Homo sapiens	Homo sapiens	blood	Enterococcal infection	GCA_015407705.1	efaecium	203	1	1	1	1	20	1	15	0	1	0	0	TRUE	0	0	0	0	FALSE
PDT000704564.1	clinical	2009	NA	NA	Australia	Australia	NA	Homo sapiens	Homo sapiens	blood	Enterococcal infection	GCA_015407725.1	efaecium	203	1	1	1	1	20	1	15	0	1	0	0	TRUE	0	0	0	0	FALSE
PDT000704562.1	clinical	2008	NA	NA	Australia	Australia	NA	Homo sapiens	Homo sapiens	blood	Enterococcal infection	GCA_015407745.1	efaecium	17	1	1	1	1	1	1	1	0	1	0	0	TRUE	0	0	0	0	FALSE
PDT000704531.1	clinical	2008	NA	NA	Australia	Australia	NA	Homo sapiens	Homo sapiens	blood	Enterococcal infection	GCA_015407765.1	efaecium	252	5	1	1	1	1	1	1	0	0	0	0	FALSE	0	0	0	0	FALSE
PDT000704569.1	clinical	2008	NA	NA	Australia	Australia	NA	Homo sapiens	Homo sapiens	blood	Enterococcal infection	GCA_015407785.1	efaecium	341	5	1	1	1	1	1	15	0	0	0	0	FALSE	0	0	0	0	FALSE
PDT000704551.1	clinical	2011	NA	NA	Australia	Australia	NA	Homo sapiens	Homo sapiens	blood	Enterococcal infection	GCA_015407805.1	efaecium	203	1	1	1	1	20	1	15	0	0	0	0	FALSE	0	0	0	0	FALSE
PDT000704548.1	clinical	2015	NA	NA	Australia	Australia	NA	Homo sapiens	Homo sapiens	blood	Enterococcal infection	GCA_015407825.1	efaecium	796	1	1	1	1	20	1	4	0	1	0	0	TRUE	0	0	0	0	FALSE
PDT000704543.1	clinical	1998	NA	NA	Australia	Australia	NA	Homo sapiens	Homo sapiens	blood	Enterococcal infection	GCA_015407845.1	efaecium	132	1	1	1	12	1	1	7	0	1	0	0	TRUE	0	0	0	0	FALSE
PDT000704544.1	clinical	1997	NA	NA	Australia	Australia	NA	Homo sapiens	Homo sapiens	blood	Enterococcal infection	GCA_015407865.1	efaecium	16	2	1	1	1	1	1	1	0	1	0	0	TRUE	0	0	0	0	FALSE
PDT000704547.1	clinical	1997	NA	NA	Australia	Australia	NA	Homo sapiens	Homo sapiens	blood	Enterococcal infection	GCA_015407885.1	efaecium	17	1	1	1	1	1	1	1	0	1	0	0	TRUE	0	0	0	0	FALSE
PDT000704500.1	clinical	2015	11	25	Australia	Australia	NA	Homo sapiens	Homo sapiens	blood	VSE	GCA_015407895.1	efaecium	893	3	1	1	5	1	3	7	0	0	0	0	FALSE	0	0	0	0	FALSE
PDT000704563.1	clinical	2008	NA	NA	Australia	Australia	NA	Homo sapiens	Homo sapiens	blood	Enterococcal infection	GCA_015407945.1	efaecium	202	1	1	1	1	7	1	1	1	0	0	0	TRUE	0	0	0	0	FALSE
PDT000704567.1	clinical	2007	NA	NA	Australia	Australia	NA	Homo sapiens	Homo sapiens	blood	Enterococcal infection	GCA_015407965.1	efaecium	252	5	1	1	1	1	1	1	0	0	0	0	FALSE	0	0	0	0	FALSE
PDT000704489.1	clinical	2015	11	25	Australia	Australia	NA	Homo sapiens	Homo sapiens	blood	VRE	GCA_015408145.1	efaecium	796	1	1	1	1	20	1	4	0	1	0	0	TRUE	0	0	0	0	FALSE
PDT000704554.1	clinical	2003	NA	NA	Australia	Australia	NA	Homo sapiens	Homo sapiens	blood	Enterococcal infection	GCA_015408225.1	efaecium	17	1	1	1	1	1	1	1	0	0	0	0	FALSE	0	0	0	0	FALSE
PDT000704550.1	clinical	1998	NA	NA	Australia	Australia	NA	Homo sapiens	Homo sapiens	blood	Enterococcal infection	GCA_015408245.1	efaecium	202	1	1	1	1	7	1	1	0	0	0	0	FALSE	0	0	0	0	FALSE
PDT000704556.1	clinical	2009	NA	NA	Australia	Australia	NA	Homo sapiens	Homo sapiens	blood	Enterococcal infection	GCA_015408255.1	efaecium	203	1	1	1	1	20	1	15	0	1	0	0	TRUE	0	0	0	0	FALSE
PDT000704546.1	clinical	2015	NA	NA	Australia	Australia	NA	Homo sapiens	Homo sapiens	blood	Enterococcal infection	GCA_015408285.1	efaecium	796	1	1	1	1	20	1	4	0	1	0	0	TRUE	0	0	0	0	FALSE
PDT000704549.1	clinical	2015	NA	NA	Australia	Australia	NA	Homo sapiens	Homo sapiens	blood	Enterococcal infection	GCA_015408305.1	efaecium	796	1	1	1	1	20	1	4	0	1	0	0	TRUE	0	0	0	0	FALSE
PDT000704553.1	clinical	2015	NA	NA	Australia	Australia	NA	Homo sapiens	Homo sapiens	blood	Enterococcal infection	GCA_015408325.1	efaecium	80	1	1	1	12	1	1	9	0	0	0	0	FALSE	0	0	0	0	FALSE
PDT000704369.1	clinical	2015	11	25	Australia	Australia	NA	Homo sapiens	Homo sapiens	blood	VRE	GCA_015408615.1	efaecium	796	1	1	1	1	20	1	4	0	1	0	0	TRUE	0	0	0	0	FALSE
PDT000704371.1	clinical	2015	11	25	Australia	Australia	NA	Homo sapiens	Homo sapiens	blood	VSE	GCA_015408685.1	efaecium	80	1	1	1	12	1	1	9	0	0	0	0	FALSE	0	0	0	0	FALSE
PDT000704366.1	clinical	2015	11	25	Australia	Australia	NA	Homo sapiens	Homo sapiens	blood	VRE	GCA_015409085.1	efaecium	796	1	1	1	1	20	1	4	0	1	0	0	TRUE	0	0	0	0	FALSE
PDT000704488.1	clinical	2015	11	25	Australia	Australia	NA	Homo sapiens	Homo sapiens	blood	VRE	GCA_015409205.1	efaecium	796	1	1	1	1	20	1	4	0	1	0	0	TRUE	0	0	0	0	FALSE
PDT000704337.1	clinical	2015	11	25	Australia	Australia	NA	Homo sapiens	Homo sapiens	blood	VRE	GCA_015409305.1	efaecium	796	1	1	1	1	20	1	4	1	1	0	0	TRUE	0	0	0	0	FALSE
PDT000704320.1	clinical	2015	11	25	Australia	Australia	NA	Homo sapiens	Homo sapiens	blood	VSE	GCA_015410085.1	efaecium	80	1	1	1	12	1	1	9	0	0	0	0	FALSE	0	0	0	0	FALSE
PDT000704297.1	clinical	2015	11	25	Australia	Australia	NA	Homo sapiens	Homo sapiens	blood	VRE	GCA_015410685.1	efaecium	203	1	1	1	1	20	1	15	0	1	0	0	TRUE	0	0	0	0	FALSE
PDT000704308.1	clinical	2015	11	25	Australia	Australia	NA	Homo sapiens	Homo sapiens	blood	VSE	GCA_015410845.1	efaecium	796	1	1	1	1	20	1	4	0	1	0	0	TRUE	0	0	0	0	FALSE
PDT000704313.1	clinical	2015	11	25	Australia	Australia	NA	Homo sapiens	Homo sapiens	blood	VRE	GCA_015410905.1	efaecium	796	1	1	1	1	20	1	4	0	1	0	0	TRUE	0	0	0	0	FALSE
PDT000704307.1	clinical	2015	11	25	Australia	Australia	NA	Homo sapiens	Homo sapiens	blood	VRE	GCA_015410945.1	efaecium	796	1	1	1	1	20	1	4	0	1	0	0	TRUE	0	0	0	0	FALSE
PDT000701797.1	clinical	2006	NA	NA	United Kingdom	United Kingdom	NA	Homo sapiens	Homo sapiens	blood	NA	GCA_015427025.1	efaecium	412	1	1	44	1	20	1	15	1	0	0	0	TRUE	0	0	0	0	FALSE
PDT000701794.1	clinical	2007	NA	NA	United Kingdom	United Kingdom	NA	Homo sapiens	Homo sapiens	blood	NA	GCA_015427745.1	efaecium	18	1	1	1	5	1	1	7	0	0	0	0	FALSE	0	0	0	0	FALSE
PDT000701399.1	clinical	2010	NA	NA	United Kingdom	United Kingdom	NA	Homo sapiens	Homo sapiens	blood	NA	GCA_015433005.1	efaecium	78	1	1	1	1	1	1	15	1	0	0	0	TRUE	0	0	0	0	FALSE
PDT000701376.1	clinical	2009	NA	NA	United Kingdom	United Kingdom	NA	Homo sapiens	Homo sapiens	blood	NA	GCA_015433525.1	efaecium	203	1	1	1	1	20	1	15	1	0	0	0	TRUE	0	0	0	0	FALSE
PDT000701361.1	clinical	2002	NA	NA	United Kingdom	United Kingdom	NA	Homo sapiens	Homo sapiens	blood	NA	GCA_015433585.1	efaecium	18	1	1	1	5	1	1	7	1	0	0	0	TRUE	0	0	0	0	FALSE
PDT000701350.1	clinical	2010	NA	NA	United Kingdom	United Kingdom	NA	Homo sapiens	Homo sapiens	blood	NA	GCA_015433605.1	efaecium	412	1	1	44	1	20	1	15	1	0	0	0	TRUE	0	0	0	0	FALSE
PDT000701346.1	clinical	2009	NA	NA	United Kingdom	United Kingdom	NA	Homo sapiens	Homo sapiens	blood	NA	GCA_015433665.1	efaecium	202	1	1	1	1	7	1	1	0	1	0	0	TRUE	0	0	0	0	FALSE
PDT000701345.1	clinical	2007	NA	NA	United Kingdom	United Kingdom	NA	Homo sapiens	Homo sapiens	blood	NA	GCA_015433685.1	efaecium	18	1	1	1	5	1	1	7	0	0	0	0	FALSE	0	0	0	0	FALSE
PDT000701401.1	clinical	2010	NA	NA	United Kingdom	United Kingdom	NA	Homo sapiens	Homo sapiens	blood	NA	GCA_015433765.1	efaecium	203	1	1	1	1	20	1	15	0	0	0	0	FALSE	0	0	0	0	FALSE
PDT000701400.1	clinical	2007	NA	NA	United Kingdom	United Kingdom	NA	Homo sapiens	Homo sapiens	blood	NA	GCA_015433785.1	efaecium	202	1	1	1	1	7	1	1	1	0	0	0	TRUE	0	0	0	0	FALSE
PDT000701402.1	clinical	2007	NA	NA	United Kingdom	United Kingdom	NA	Homo sapiens	Homo sapiens	blood	NA	GCA_015433805.1	efaecium	202	1	1	1	1	7	1	1	1	0	0	0	TRUE	0	0	0	0	FALSE
PDT000701398.1	clinical	2008	NA	NA	United Kingdom	United Kingdom	NA	Homo sapiens	Homo sapiens	blood	NA	GCA_015433825.1	efaecium	280	3	1	1	1	1	1	1	1	0	0	0	TRUE	0	0	0	0	FALSE
PDT000701348.1	clinical	2004	NA	NA	United Kingdom	United Kingdom	NA	Homo sapiens	Homo sapiens	blood	NA	GCA_015433845.1	efaecium	117	1	1	1	1	1	1	9	1	0	0	0	TRUE	0	0	0	0	FALSE
PDT000701335.1	clinical	2009	NA	NA	United Kingdom	United Kingdom	NA	Homo sapiens	Homo sapiens	blood	NA	GCA_015433855.1	efaecium	375	3	1	1	12	1	1	9	1	0	0	0	TRUE	0	0	0	0	FALSE
PDT000701334.1	clinical	2011	NA	NA	United Kingdom	United Kingdom	NA	Homo sapiens	Homo sapiens	blood	NA	GCA_015433885.1	efaecium	80	1	1	1	12	1	1	9	0	0	0	0	FALSE	0	0	0	0	FALSE
PDT000701397.1	clinical	2003	NA	NA	United Kingdom	United Kingdom	NA	Homo sapiens	Homo sapiens	blood	NA	GCA_015433905.1	efaecium	132	1	1	1	12	1	1	7	0	1	0	0	TRUE	0	0	0	0	FALSE
PDT000701394.1	clinical	2009	NA	NA	United Kingdom	United Kingdom	NA	Homo sapiens	Homo sapiens	blood	NA	GCA_015433925.1	efaecium	280	3	1	1	1	1	1	1	1	0	0	0	TRUE	0	0	0	0	FALSE
PDT000701395.1	clinical	2009	NA	NA	United Kingdom	United Kingdom	NA	Homo sapiens	Homo sapiens	blood	NA	GCA_015433945.1	efaecium	17	1	1	1	1	1	1	1	1	0	0	0	TRUE	0	0	0	0	FALSE
PDT000701393.1	clinical	2003	NA	NA	United Kingdom	United Kingdom	NA	Homo sapiens	Homo sapiens	blood	NA	GCA_015433965.1	efaecium	132	1	1	1	12	1	1	7	0	1	0	0	TRUE	0	0	0	0	FALSE
PDT000701392.1	clinical	2005	NA	NA	United Kingdom	United Kingdom	NA	Homo sapiens	Homo sapiens	blood	NA	GCA_015433985.1	efaecium	1029	3	1	1	5	1	1	9	0	0	0	0	FALSE	0	0	0	0	FALSE
PDT000701391.1	clinical	2008	NA	NA	United Kingdom	United Kingdom	NA	Homo sapiens	Homo sapiens	blood	NA	GCA_015434005.1	efaecium	412	1	1	44	1	20	1	15	0	0	0	0	FALSE	0	0	0	0	FALSE
PDT000701387.1	clinical	2007	NA	NA	United Kingdom	United Kingdom	NA	Homo sapiens	Homo sapiens	blood	NA	GCA_015434025.1	efaecium	17	1	1	1	1	1	1	1	1	1	0	0	TRUE	0	0	0	0	FALSE
PDT000701386.1	clinical	2010	NA	NA	United Kingdom	United Kingdom	NA	Homo sapiens	Homo sapiens	blood	NA	GCA_015434045.1	efaecium	64	1	1	1	1	1	1	7	0	0	0	0	FALSE	0	0	0	0	FALSE
PDT000701390.1	clinical	2001	NA	NA	United Kingdom	United Kingdom	NA	Homo sapiens	Homo sapiens	blood	NA	GCA_015434065.1	efaecium	132	1	1	1	12	1	1	7	0	0	0	0	FALSE	0	0	0	0	FALSE
PDT000701384.1	clinical	2007	NA	NA	United Kingdom	United Kingdom	NA	Homo sapiens	Homo sapiens	blood	NA	GCA_015434085.1	efaecium	412	1	1	44	1	20	1	15	0	0	0	0	FALSE	0	0	0	0	FALSE
PDT000701385.1	clinical	2008	NA	NA	United Kingdom	United Kingdom	NA	Homo sapiens	Homo sapiens	blood	NA	GCA_015434105.1	efaecium	17	1	1	1	1	1	1	1	0	0	0	0	FALSE	0	0	0	0	FALSE
PDT000701380.1	clinical	2010	NA	NA	United Kingdom	United Kingdom	NA	Homo sapiens	Homo sapiens	blood	NA	GCA_015434125.1	efaecium	117	1	1	1	1	1	1	9	1	0	0	0	TRUE	0	0	0	0	FALSE
PDT000701382.1	clinical	2006	NA	NA	United Kingdom	United Kingdom	NA	Homo sapiens	Homo sapiens	blood	NA	GCA_015434145.1	efaecium	17	1	1	1	1	1	1	1	1	0	0	0	TRUE	0	0	0	0	FALSE
PDT000701381.1	clinical	2001	NA	NA	United Kingdom	United Kingdom	NA	Homo sapiens	Homo sapiens	blood	NA	GCA_015434165.1	efaecium	202	1	1	1	1	7	1	1	1	0	0	0	TRUE	0	0	0	0	FALSE
PDT000701375.1	clinical	2005	NA	NA	United Kingdom	United Kingdom	NA	Homo sapiens	Homo sapiens	blood	NA	GCA_015434185.1	efaecium	18	1	1	1	5	1	1	7	0	0	0	0	FALSE	0	0	0	0	FALSE
PDT000701373.1	clinical	2005	NA	NA	United Kingdom	United Kingdom	NA	Homo sapiens	Homo sapiens	blood	NA	GCA_015434205.1	efaecium	18	1	1	1	5	1	1	7	0	0	0	0	FALSE	0	0	0	0	FALSE
PDT000701374.1	clinical	2007	NA	NA	United Kingdom	United Kingdom	NA	Homo sapiens	Homo sapiens	blood	NA	GCA_015434225.1	efaecium	18	1	1	1	5	1	1	7	0	0	0	0	FALSE	0	0	0	0	FALSE
PDT000701372.1	clinical	2005	NA	NA	United Kingdom	United Kingdom	NA	Homo sapiens	Homo sapiens	blood	NA	GCA_015434245.1	efaecium	16	2	1	1	1	1	1	1	1	0	0	0	TRUE	0	0	0	0	FALSE
PDT000701371.1	clinical	2011	NA	NA	United Kingdom	United Kingdom	NA	Homo sapiens	Homo sapiens	blood	NA	GCA_015434265.1	efaecium	192	1	1	1	1	7	1	15	0	1	0	0	TRUE	0	0	0	0	FALSE
PDT000701369.1	clinical	2002	NA	NA	United Kingdom	United Kingdom	NA	Homo sapiens	Homo sapiens	blood	NA	GCA_015434285.1	efaecium	186	2	1	1	5	1	1	7	0	0	0	0	FALSE	0	0	0	0	FALSE
PDT000701368.1	clinical	2007	NA	NA	United Kingdom	United Kingdom	NA	Homo sapiens	Homo sapiens	blood	NA	GCA_015434305.1	efaecium	412	1	1	44	1	20	1	15	0	0	0	0	FALSE	0	0	0	0	FALSE
PDT000701367.1	clinical	2007	NA	NA	United Kingdom	United Kingdom	NA	Homo sapiens	Homo sapiens	blood	NA	GCA_015434325.1	efaecium	202	1	1	1	1	7	1	1	0	0	0	0	FALSE	0	0	0	0	FALSE
PDT000701365.1	clinical	2009	NA	NA	United Kingdom	United Kingdom	NA	Homo sapiens	Homo sapiens	blood	NA	GCA_015434345.1	efaecium	665	1	1	44	5	1	1	7	0	0	0	0	FALSE	0	0	0	0	FALSE
PDT000701364.1	clinical	2011	NA	NA	United Kingdom	United Kingdom	NA	Homo sapiens	Homo sapiens	blood	NA	GCA_015434355.1	efaecium	203	1	1	1	1	20	1	15	0	0	0	0	FALSE	0	0	0	0	FALSE
PDT000701358.1	clinical	2007	NA	NA	United Kingdom	United Kingdom	NA	Homo sapiens	Homo sapiens	blood	NA	GCA_015434385.1	efaecium	132	1	1	1	12	1	1	7	0	1	0	0	TRUE	0	0	0	0	FALSE
PDT000701354.1	clinical	2002	NA	NA	United Kingdom	United Kingdom	NA	Homo sapiens	Homo sapiens	blood	NA	GCA_015434395.1	efaecium	18	1	1	1	5	1	1	7	0	0	0	0	FALSE	0	0	0	0	FALSE
PDT000701355.1	clinical	2010	NA	NA	United Kingdom	United Kingdom	NA	Homo sapiens	Homo sapiens	blood	NA	GCA_015434425.1	efaecium	280	3	1	1	1	1	1	1	0	0	0	0	FALSE	0	0	0	0	FALSE
PDT000701351.1	clinical	2007	NA	NA	United Kingdom	United Kingdom	NA	Homo sapiens	Homo sapiens	blood	NA	GCA_015434445.1	efaecium	17	1	1	1	1	1	1	1	1	0	0	0	TRUE	0	0	0	0	FALSE
PDT000701360.1	clinical	2011	NA	NA	United Kingdom	United Kingdom	NA	Homo sapiens	Homo sapiens	blood	NA	GCA_015434465.1	efaecium	280	3	1	1	1	1	1	1	0	0	0	0	FALSE	0	0	0	0	FALSE
PDT000701337.1	clinical	2009	NA	NA	United Kingdom	United Kingdom	NA	Homo sapiens	Homo sapiens	blood	NA	GCA_015434485.1	efaecium	64	1	1	1	1	1	1	7	0	0	0	0	FALSE	0	0	0	0	FALSE
PDT000701343.1	clinical	2009	NA	NA	United Kingdom	United Kingdom	NA	Homo sapiens	Homo sapiens	blood	NA	GCA_015434505.1	efaecium	18	1	1	1	5	1	1	7	0	0	0	0	FALSE	0	0	0	0	FALSE
PDT000701338.1	clinical	2002	NA	NA	United Kingdom	United Kingdom	NA	Homo sapiens	Homo sapiens	blood	NA	GCA_015434515.1	efaecium	132	1	1	1	12	1	1	7	0	1	0	0	TRUE	0	0	0	0	FALSE
PDT000701336.1	clinical	2011	NA	NA	United Kingdom	United Kingdom	NA	Homo sapiens	Homo sapiens	blood	NA	GCA_015434545.1	efaecium	80	1	1	1	12	1	1	9	0	0	0	0	FALSE	0	0	0	0	FALSE
PDT000701333.1	clinical	2003	NA	NA	United Kingdom	United Kingdom	NA	Homo sapiens	Homo sapiens	blood	NA	GCA_015434565.1	efaecium	202	1	1	1	1	7	1	1	0	0	0	0	FALSE	0	0	0	0	FALSE
PDT000701326.1	clinical	2004	NA	NA	United Kingdom	United Kingdom	NA	Homo sapiens	Homo sapiens	blood	NA	GCA_015434585.1	efaecium	18	1	1	1	5	1	1	7	0	0	0	0	FALSE	0	0	0	0	FALSE
PDT000701328.1	clinical	2011	NA	NA	United Kingdom	United Kingdom	NA	Homo sapiens	Homo sapiens	blood	NA	GCA_015434605.1	efaecium	80	1	1	1	12	1	1	9	0	0	0	0	FALSE	0	0	0	0	FALSE
PDT000701327.1	clinical	2002	NA	NA	United Kingdom	United Kingdom	NA	Homo sapiens	Homo sapiens	blood	NA	GCA_015434625.1	efaecium	18	1	1	1	5	1	1	7	0	0	0	0	FALSE	0	0	0	0	FALSE
PDT000701330.1	clinical	2002	NA	NA	United Kingdom	United Kingdom	NA	Homo sapiens	Homo sapiens	blood	NA	GCA_015434645.1	efaecium	17	1	1	1	1	1	1	1	0	0	0	0	FALSE	0	0	0	0	FALSE
PDT000701329.1	clinical	2009	NA	NA	United Kingdom	United Kingdom	NA	Homo sapiens	Homo sapiens	blood	NA	GCA_015434665.1	efaecium	132	1	1	1	12	1	1	7	1	0	0	0	TRUE	0	0	0	0	FALSE
PDT000701324.1	clinical	2010	NA	NA	United Kingdom	United Kingdom	NA	Homo sapiens	Homo sapiens	blood	NA	GCA_015434685.1	efaecium	18	1	1	1	5	1	1	7	1	0	0	0	TRUE	0	0	0	0	FALSE
PDT000701323.1	clinical	2005	NA	NA	United Kingdom	United Kingdom	NA	Homo sapiens	Homo sapiens	blood	NA	GCA_015434705.1	efaecium	202	1	1	1	1	7	1	1	1	0	0	0	TRUE	0	0	0	0	FALSE
PDT000701321.1	clinical	2003	NA	NA	United Kingdom	United Kingdom	NA	Homo sapiens	Homo sapiens	blood	NA	GCA_015434725.1	efaecium	202	1	1	1	1	7	1	1	1	0	0	0	TRUE	0	0	0	0	FALSE
PDT000701379.1	clinical	2007	NA	NA	United Kingdom	United Kingdom	NA	Homo sapiens	Homo sapiens	blood	NA	GCA_015434745.1	efaecium	18	1	1	1	5	1	1	7	0	0	0	0	FALSE	0	0	0	0	FALSE
PDT000701388.1	clinical	2007	NA	NA	United Kingdom	United Kingdom	NA	Homo sapiens	Homo sapiens	blood	NA	GCA_015434805.1	efaecium	440	1	1	1	12	1	1	43	0	0	0	0	FALSE	0	0	0	0	FALSE
PDT000701362.1	clinical	2011	NA	NA	United Kingdom	United Kingdom	NA	Homo sapiens	Homo sapiens	blood	NA	GCA_015434845.1	efaecium	18	1	1	1	5	1	1	7	1	0	0	0	TRUE	0	0	0	0	FALSE
PDT000701349.1	clinical	2003	NA	NA	United Kingdom	United Kingdom	NA	Homo sapiens	Homo sapiens	blood	NA	GCA_015434855.1	efaecium	18	1	1	1	5	1	1	7	0	0	0	0	FALSE	0	0	0	0	FALSE
PDT000701302.1	clinical	2010	NA	NA	United Kingdom	United Kingdom	NA	Homo sapiens	Homo sapiens	blood	NA	GCA_015435165.1	efaecium	192	1	1	1	1	7	1	15	0	0	0	0	FALSE	0	0	0	0	FALSE
PDT000701293.1	clinical	2004	NA	NA	United Kingdom	United Kingdom	NA	Homo sapiens	Homo sapiens	blood	NA	GCA_015435185.1	efaecium	1477	2	1	1	1	0	1	7	1	0	0	0	TRUE	0	0	0	0	FALSE
PDT000701312.1	clinical	2011	NA	NA	United Kingdom	United Kingdom	NA	Homo sapiens	Homo sapiens	blood	NA	GCA_015435205.1	efaecium	80	1	1	1	12	1	1	9	1	0	0	0	TRUE	0	0	0	0	FALSE
PDT000701289.1	clinical	2006	NA	NA	United Kingdom	United Kingdom	NA	Homo sapiens	Homo sapiens	blood	NA	GCA_015435225.1	efaecium	17	1	1	1	1	1	1	1	0	0	0	0	FALSE	0	0	0	0	FALSE
PDT000701313.1	clinical	2010	NA	NA	United Kingdom	United Kingdom	NA	Homo sapiens	Homo sapiens	blood	NA	GCA_015435245.1	efaecium	117	1	1	1	1	1	1	9	1	0	0	0	TRUE	0	0	0	0	FALSE
PDT000701245.1	clinical	2006	NA	NA	United Kingdom	United Kingdom	NA	Homo sapiens	Homo sapiens	blood	NA	GCA_015435265.1	efaecium	17	1	1	1	1	1	1	1	0	0	0	0	FALSE	0	0	0	0	FALSE
PDT000701308.1	clinical	2006	NA	NA	United Kingdom	United Kingdom	NA	Homo sapiens	Homo sapiens	blood	NA	GCA_015435285.1	efaecium	18	1	1	1	5	1	1	7	0	0	0	0	FALSE	0	0	0	0	FALSE
PDT000701314.1	clinical	2011	NA	NA	United Kingdom	United Kingdom	NA	Homo sapiens	Homo sapiens	blood	NA	GCA_015435305.1	efaecium	412	1	1	44	1	20	1	15	0	0	0	0	FALSE	0	0	0	0	FALSE
PDT000701258.1	clinical	2010	NA	NA	United Kingdom	United Kingdom	NA	Homo sapiens	Homo sapiens	blood	NA	GCA_015435325.1	efaecium	192	1	1	1	1	7	1	15	0	0	0	0	FALSE	0	0	0	0	FALSE
PDT000701209.1	clinical	2011	NA	NA	United Kingdom	United Kingdom	NA	Homo sapiens	Homo sapiens	blood	NA	GCA_015435345.1	efaecium	412	1	1	44	1	20	1	15	0	0	0	0	FALSE	0	0	0	0	FALSE
PDT000701315.1	clinical	2009	NA	NA	United Kingdom	United Kingdom	NA	Homo sapiens	Homo sapiens	blood	NA	GCA_015435365.1	efaecium	17	1	1	1	1	1	1	1	0	1	0	0	TRUE	0	0	0	0	FALSE
PDT000701212.1	clinical	2007	NA	NA	United Kingdom	United Kingdom	NA	Homo sapiens	Homo sapiens	blood	NA	GCA_015435385.1	efaecium	203	1	1	1	1	20	1	15	1	0	0	0	TRUE	0	0	0	0	FALSE
PDT000701210.1	clinical	2005	NA	NA	United Kingdom	United Kingdom	NA	Homo sapiens	Homo sapiens	blood	NA	GCA_015435405.1	efaecium	17	1	1	1	1	1	1	1	1	0	0	0	TRUE	0	0	0	0	FALSE
PDT000701299.1	clinical	2010	NA	NA	United Kingdom	United Kingdom	NA	Homo sapiens	Homo sapiens	blood	NA	GCA_015435425.1	efaecium	203	1	1	1	1	20	1	15	0	0	0	0	FALSE	0	0	0	0	FALSE
PDT000701221.1	clinical	2011	NA	NA	United Kingdom	United Kingdom	NA	Homo sapiens	Homo sapiens	blood	NA	GCA_015435445.1	efaecium	192	1	1	1	1	7	1	15	0	1	0	0	TRUE	0	0	0	0	FALSE
PDT000701291.1	clinical	2009	NA	NA	United Kingdom	United Kingdom	NA	Homo sapiens	Homo sapiens	blood	NA	GCA_015435465.1	efaecium	17	1	1	1	1	1	1	1	0	0	0	0	FALSE	0	0	0	0	FALSE
PDT000701288.1	clinical	2006	NA	NA	United Kingdom	United Kingdom	NA	Homo sapiens	Homo sapiens	blood	NA	GCA_015435485.1	efaecium	17	1	1	1	1	1	1	1	1	0	0	0	TRUE	0	0	0	0	FALSE
PDT000701290.1	clinical	2005	NA	NA	United Kingdom	United Kingdom	NA	Homo sapiens	Homo sapiens	blood	NA	GCA_015435505.1	efaecium	80	1	1	1	12	1	1	9	0	1	0	0	TRUE	0	0	0	0	FALSE
PDT000701320.1	clinical	2002	NA	NA	United Kingdom	United Kingdom	NA	Homo sapiens	Homo sapiens	blood	NA	GCA_015435525.1	efaecium	18	1	1	1	5	1	1	7	0	0	0	0	FALSE	0	0	0	0	FALSE
PDT000701279.1	clinical	2010	NA	NA	United Kingdom	United Kingdom	NA	Homo sapiens	Homo sapiens	blood	NA	GCA_015435545.1	efaecium	280	3	1	1	1	1	1	1	1	0	0	0	TRUE	0	0	0	0	FALSE
PDT000701307.1	clinical	2004	NA	NA	United Kingdom	United Kingdom	NA	Homo sapiens	Homo sapiens	blood	NA	GCA_015435565.1	efaecium	186	2	1	1	5	1	1	7	1	0	0	0	TRUE	0	0	0	0	FALSE
PDT000701278.1	clinical	2005	NA	NA	United Kingdom	United Kingdom	NA	Homo sapiens	Homo sapiens	blood	NA	GCA_015435585.1	efaecium	80	1	1	1	12	1	1	9	1	0	0	0	TRUE	0	0	0	0	FALSE
PDT000701277.1	clinical	2007	NA	NA	United Kingdom	United Kingdom	NA	Homo sapiens	Homo sapiens	blood	NA	GCA_015435595.1	efaecium	64	1	1	1	1	1	1	7	1	0	0	0	TRUE	0	0	0	0	FALSE
PDT000701273.1	clinical	2004	NA	NA	United Kingdom	United Kingdom	NA	Homo sapiens	Homo sapiens	blood	NA	GCA_015435625.1	efaecium	17	1	1	1	1	1	1	1	1	0	0	0	TRUE	0	0	0	0	FALSE
PDT000701281.1	clinical	2010	NA	NA	United Kingdom	United Kingdom	NA	Homo sapiens	Homo sapiens	blood	NA	GCA_015435645.1	efaecium	192	1	1	1	1	7	1	15	0	1	0	0	TRUE	0	0	0	0	FALSE
PDT000701298.1	clinical	2007	NA	NA	United Kingdom	United Kingdom	NA	Homo sapiens	Homo sapiens	blood	NA	GCA_015435665.1	efaecium	1040	3	71	1	5	1	1	7	0	0	0	0	FALSE	0	0	0	0	FALSE
PDT000701249.1	clinical	2004	NA	NA	United Kingdom	United Kingdom	NA	Homo sapiens	Homo sapiens	blood	NA	GCA_015435685.1	efaecium	17	1	1	1	1	1	1	1	0	0	0	0	FALSE	0	0	0	0	FALSE
PDT000701211.1	clinical	2009	NA	NA	United Kingdom	United Kingdom	NA	Homo sapiens	Homo sapiens	blood	NA	GCA_015435705.1	efaecium	18	1	1	1	5	1	1	7	0	0	0	0	FALSE	0	0	0	0	FALSE
PDT000701295.1	clinical	2009	NA	NA	United Kingdom	United Kingdom	NA	Homo sapiens	Homo sapiens	blood	NA	GCA_015435725.1	efaecium	203	1	1	1	1	20	1	15	0	0	0	0	FALSE	0	0	0	0	FALSE
PDT000701297.1	clinical	2010	NA	NA	United Kingdom	United Kingdom	NA	Homo sapiens	Homo sapiens	blood	NA	GCA_015435745.1	efaecium	375	3	1	1	12	1	1	9	1	0	0	0	TRUE	0	0	0	0	FALSE
PDT000701285.1	clinical	2011	NA	NA	United Kingdom	United Kingdom	NA	Homo sapiens	Homo sapiens	blood	NA	GCA_015435765.1	efaecium	17	1	1	1	1	1	1	1	1	0	0	0	TRUE	0	0	0	0	FALSE
PDT000701296.1	clinical	2007	NA	NA	United Kingdom	United Kingdom	NA	Homo sapiens	Homo sapiens	blood	NA	GCA_015435785.1	efaecium	-	13	18	17	17	19	6,6	25	0	0	0	0	FALSE	0	0	0	0	FALSE
PDT000701286.1	clinical	2005	NA	NA	United Kingdom	United Kingdom	NA	Homo sapiens	Homo sapiens	blood	NA	GCA_015435805.1	efaecium	17	1	1	1	1	1	1	1	0	0	0	0	FALSE	0	0	0	0	FALSE
PDT000701294.1	clinical	2005	NA	NA	United Kingdom	United Kingdom	NA	Homo sapiens	Homo sapiens	blood	NA	GCA_015435825.1	efaecium	16	2	1	1	1	1	1	1	0	0	0	0	FALSE	0	0	0	0	FALSE
PDT000701284.1	clinical	2006	NA	NA	United Kingdom	United Kingdom	NA	Homo sapiens	Homo sapiens	blood	NA	GCA_015435845.1	efaecium	17	1	1	1	1	1	1	1	0	0	0	0	FALSE	0	0	0	0	FALSE
PDT000701276.1	clinical	2011	NA	NA	United Kingdom	United Kingdom	NA	Homo sapiens	Homo sapiens	blood	NA	GCA_015435865.1	efaecium	203	1	1	1	1	20	1	15	0	0	0	0	FALSE	0	0	0	0	FALSE
PDT000701283.1	clinical	2010	NA	NA	United Kingdom	United Kingdom	NA	Homo sapiens	Homo sapiens	blood	NA	GCA_015435885.1	efaecium	17	1	1	1	1	1	1	1	0	1	0	0	TRUE	0	0	0	0	FALSE
PDT000701274.1	clinical	2004	NA	NA	United Kingdom	United Kingdom	NA	Homo sapiens	Homo sapiens	blood	NA	GCA_015435905.1	efaecium	18	1	1	1	5	1	1	7	0	0	0	0	FALSE	0	0	0	0	FALSE
PDT000701275.1	clinical	2011	NA	NA	United Kingdom	United Kingdom	NA	Homo sapiens	Homo sapiens	blood	NA	GCA_015435925.1	efaecium	17	1	1	1	1	1	1	1	1	0	0	0	TRUE	0	0	0	0	FALSE
PDT000701268.1	clinical	2011	NA	NA	United Kingdom	United Kingdom	NA	Homo sapiens	Homo sapiens	blood	NA	GCA_015435945.1	efaecium	117	1	1	1	1	1	1	9	1	0	0	0	TRUE	0	0	0	0	FALSE
PDT000701266.1	clinical	2010	NA	NA	United Kingdom	United Kingdom	NA	Homo sapiens	Homo sapiens	blood	NA	GCA_015435965.1	efaecium	280	3	1	1	1	1	1	1	1	0	0	0	TRUE	0	0	0	0	FALSE
PDT000701267.1	clinical	2004	NA	NA	United Kingdom	United Kingdom	NA	Homo sapiens	Homo sapiens	blood	NA	GCA_015435985.1	efaecium	18	1	1	1	5	1	1	7	1	0	0	0	TRUE	0	0	0	0	FALSE
PDT000701265.1	clinical	2004	NA	NA	United Kingdom	United Kingdom	NA	Homo sapiens	Homo sapiens	blood	NA	GCA_015436005.1	efaecium	440	1	1	1	12	1	1	43	1	0	0	0	TRUE	0	0	0	0	FALSE
PDT000701269.1	clinical	2004	NA	NA	United Kingdom	United Kingdom	NA	Homo sapiens	Homo sapiens	blood	NA	GCA_015436025.1	efaecium	170	3	1	5	1	1	3	9	0	0	0	0	FALSE	0	0	0	0	FALSE
PDT000701264.1	clinical	2010	NA	NA	United Kingdom	United Kingdom	NA	Homo sapiens	Homo sapiens	blood	NA	GCA_015436045.1	efaecium	17	1	1	1	1	1	1	1	1	1	0	0	TRUE	0	0	0	0	FALSE
PDT000701261.1	clinical	2008	NA	NA	United Kingdom	United Kingdom	NA	Homo sapiens	Homo sapiens	blood	NA	GCA_015436065.1	efaecium	64	1	1	1	1	1	1	7	0	0	0	0	FALSE	0	0	0	0	FALSE
PDT000701263.1	clinical	2004	NA	NA	United Kingdom	United Kingdom	NA	Homo sapiens	Homo sapiens	blood	NA	GCA_015436085.1	efaecium	1477	2	1	1	1	0	1	7	1	0	0	0	TRUE	0	0	0	0	FALSE
PDT000701256.1	clinical	2010	NA	NA	United Kingdom	United Kingdom	NA	Homo sapiens	Homo sapiens	blood	NA	GCA_015436105.1	efaecium	17	1	1	1	1	1	1	1	0	1	0	0	TRUE	0	0	0	0	FALSE
PDT000701257.1	clinical	2010	NA	NA	United Kingdom	United Kingdom	NA	Homo sapiens	Homo sapiens	blood	NA	GCA_015436125.1	efaecium	280	3	1	1	1	1	1	1	1	0	0	0	TRUE	0	0	0	0	FALSE
PDT000701255.1	clinical	2010	NA	NA	United Kingdom	United Kingdom	NA	Homo sapiens	Homo sapiens	blood	NA	GCA_015436145.1	efaecium	64	1	1	1	1	1	1	7	0	0	0	0	FALSE	0	0	0	0	FALSE
PDT000701254.1	clinical	2011	NA	NA	United Kingdom	United Kingdom	NA	Homo sapiens	Homo sapiens	blood	NA	GCA_015436165.1	efaecium	192	1	1	1	1	7	1	15	0	1	0	0	TRUE	0	0	0	0	FALSE
PDT000701251.1	clinical	2006	NA	NA	United Kingdom	United Kingdom	NA	Homo sapiens	Homo sapiens	blood	NA	GCA_015436185.1	efaecium	18	1	1	1	5	1	1	7	0	0	0	0	FALSE	0	0	0	0	FALSE
PDT000701252.1	clinical	2011	NA	NA	United Kingdom	United Kingdom	NA	Homo sapiens	Homo sapiens	blood	NA	GCA_015436205.1	efaecium	64	1	1	1	1	1	1	7	1	0	0	0	TRUE	0	0	0	0	FALSE
PDT000701250.1	clinical	2011	NA	NA	United Kingdom	United Kingdom	NA	Homo sapiens	Homo sapiens	blood	NA	GCA_015436225.1	efaecium	192	1	1	1	1	7	1	15	1	0	0	0	TRUE	0	0	0	0	FALSE
PDT000701243.1	clinical	2004	NA	NA	United Kingdom	United Kingdom	NA	Homo sapiens	Homo sapiens	blood	NA	GCA_015436245.1	efaecium	17	1	1	1	1	1	1	1	0	0	0	0	FALSE	0	0	0	0	FALSE
PDT000701242.1	clinical	2005	NA	NA	United Kingdom	United Kingdom	NA	Homo sapiens	Homo sapiens	blood	NA	GCA_015436265.1	efaecium	18	1	1	1	5	1	1	7	0	0	0	0	FALSE	0	0	0	0	FALSE
PDT000701239.1	clinical	2011	NA	NA	United Kingdom	United Kingdom	NA	Homo sapiens	Homo sapiens	blood	NA	GCA_015436285.1	efaecium	64	1	1	1	1	1	1	7	1	0	0	0	TRUE	0	0	0	0	FALSE
PDT000701235.1	clinical	2004	NA	NA	United Kingdom	United Kingdom	NA	Homo sapiens	Homo sapiens	blood	NA	GCA_015436305.1	efaecium	18	1	1	1	5	1	1	7	1	0	0	0	TRUE	0	0	0	0	FALSE
PDT000701241.1	clinical	2011	NA	NA	United Kingdom	United Kingdom	NA	Homo sapiens	Homo sapiens	blood	NA	GCA_015436325.1	efaecium	64	1	1	1	1	1	1	7	0	0	0	0	FALSE	0	0	0	0	FALSE
PDT000701237.1	clinical	2004	NA	NA	United Kingdom	United Kingdom	NA	Homo sapiens	Homo sapiens	blood	NA	GCA_015436345.1	efaecium	18	1	1	1	5	1	1	7	0	0	0	0	FALSE	0	0	0	0	FALSE
PDT000701231.1	clinical	2004	NA	NA	United Kingdom	United Kingdom	NA	Homo sapiens	Homo sapiens	blood	NA	GCA_015436365.1	efaecium	64	1	1	1	1	1	1	7	1	0	0	0	TRUE	0	0	0	0	FALSE
PDT000701230.1	clinical	2010	NA	NA	United Kingdom	United Kingdom	NA	Homo sapiens	Homo sapiens	blood	NA	GCA_015436385.1	efaecium	203	1	1	1	1	20	1	15	1	0	0	0	TRUE	0	0	0	0	FALSE
PDT000701234.1	clinical	2004	NA	NA	United Kingdom	United Kingdom	NA	Homo sapiens	Homo sapiens	blood	NA	GCA_015436405.1	efaecium	132	1	1	1	12	1	1	7	1	0	0	0	TRUE	0	0	0	0	FALSE
PDT000701229.1	clinical	2003	NA	NA	United Kingdom	United Kingdom	NA	Homo sapiens	Homo sapiens	blood	NA	GCA_015436425.1	efaecium	17	1	1	1	1	1	1	1	1	0	0	0	TRUE	0	0	0	0	FALSE
PDT000701228.1	clinical	2004	NA	NA	United Kingdom	United Kingdom	NA	Homo sapiens	Homo sapiens	blood	NA	GCA_015436445.1	efaecium	18	1	1	1	5	1	1	7	1	0	0	0	TRUE	0	0	0	0	FALSE
PDT000701225.1	clinical	2003	NA	NA	United Kingdom	United Kingdom	NA	Homo sapiens	Homo sapiens	blood	NA	GCA_015436465.1	efaecium	431	2	1	1	1	1	1	7	1	0	0	0	TRUE	0	0	0	0	FALSE
PDT000701204.1	clinical	2007	NA	NA	United Kingdom	United Kingdom	NA	Homo sapiens	Homo sapiens	blood	NA	GCA_015436485.1	efaecium	202	1	1	1	1	7	1	1	1	0	0	0	TRUE	0	0	0	0	FALSE
PDT000701224.1	clinical	2005	NA	NA	United Kingdom	United Kingdom	NA	Homo sapiens	Homo sapiens	blood	NA	GCA_015436505.1	efaecium	132	1	1	1	12	1	1	7	0	1	0	0	TRUE	0	0	0	0	FALSE
PDT000701223.1	clinical	2005	NA	NA	United Kingdom	United Kingdom	NA	Homo sapiens	Homo sapiens	blood	NA	GCA_015436525.1	efaecium	1030	27	1	1	1	1	1	7	1	0	0	0	TRUE	0	0	0	0	FALSE
PDT000701217.1	clinical	2011	NA	NA	United Kingdom	United Kingdom	NA	Homo sapiens	Homo sapiens	blood	NA	GCA_015436545.1	efaecium	203	1	1	1	1	20	1	15	0	0	0	0	FALSE	0	0	0	0	FALSE
PDT000701219.1	clinical	2011	NA	NA	United Kingdom	United Kingdom	NA	Homo sapiens	Homo sapiens	blood	NA	GCA_015436565.1	efaecium	64	1	1	1	1	1	1	7	1	0	0	0	TRUE	0	0	0	0	FALSE
PDT000701205.1	clinical	2006	NA	NA	United Kingdom	United Kingdom	NA	Homo sapiens	Homo sapiens	blood	NA	GCA_015436585.1	efaecium	78	1	1	1	1	1	1	15	1	0	0	0	TRUE	0	0	0	0	FALSE
PDT000701216.1	clinical	2010	NA	NA	United Kingdom	United Kingdom	NA	Homo sapiens	Homo sapiens	blood	NA	GCA_015436605.1	efaecium	203	1	1	1	1	20	1	15	1	0	0	0	TRUE	0	0	0	0	FALSE
PDT000701218.1	clinical	2004	NA	NA	United Kingdom	United Kingdom	NA	Homo sapiens	Homo sapiens	blood	NA	GCA_015436625.1	efaecium	18	1	1	1	5	1	1	7	0	0	0	0	FALSE	0	0	0	0	FALSE
PDT000701213.1	clinical	2005	NA	NA	United Kingdom	United Kingdom	NA	Homo sapiens	Homo sapiens	blood	NA	GCA_015436645.1	efaecium	323	1	1	1	1	1	1	5	1	0	0	0	TRUE	0	0	0	0	FALSE
PDT000701207.1	clinical	2005	NA	NA	United Kingdom	United Kingdom	NA	Homo sapiens	Homo sapiens	blood	NA	GCA_015436665.1	efaecium	412	1	1	44	1	20	1	15	0	0	0	0	FALSE	0	0	0	0	FALSE
PDT000701206.1	clinical	2005	NA	NA	United Kingdom	United Kingdom	NA	Homo sapiens	Homo sapiens	blood	NA	GCA_015436685.1	efaecium	17	1	1	1	1	1	1	1	1	0	0	0	TRUE	0	0	0	0	FALSE
PDT000701214.1	clinical	2010	NA	NA	United Kingdom	United Kingdom	NA	Homo sapiens	Homo sapiens	blood	NA	GCA_015436705.1	efaecium	203	1	1	1	1	20	1	15	0	0	0	0	FALSE	0	0	0	0	FALSE
PDT000701272.1	clinical	2008	NA	NA	United Kingdom	United Kingdom	NA	Homo sapiens	Homo sapiens	blood	NA	GCA_015436725.1	efaecium	203	1	1	1	1	20	1	15	1	0	0	0	TRUE	0	0	0	0	FALSE
PDT000701203.1	clinical	2009	NA	NA	United Kingdom	United Kingdom	NA	Homo sapiens	Homo sapiens	blood	NA	GCA_015436735.1	efaecium	17	1	1	1	1	1	1	1	1	1	0	0	TRUE	0	0	0	0	FALSE
PDT000701215.1	clinical	2009	NA	NA	United Kingdom	United Kingdom	NA	Homo sapiens	Homo sapiens	blood	NA	GCA_015436765.1	efaecium	18	1	1	1	5	1	1	7	0	0	0	0	FALSE	0	0	0	0	FALSE
PDT000701233.1	clinical	2005	NA	NA	United Kingdom	United Kingdom	NA	Homo sapiens	Homo sapiens	blood	NA	GCA_015436785.1	efaecium	18	1	1	1	5	1	1	7	0	0	0	0	FALSE	0	0	0	0	FALSE
PDT000701270.1	clinical	2011	NA	NA	United Kingdom	United Kingdom	NA	Homo sapiens	Homo sapiens	blood	NA	GCA_015436805.1	efaecium	17	1	1	1	1	1	1	1	1	1	0	0	TRUE	0	0	0	0	FALSE
PDT000701303.1	clinical	2008	NA	NA	United Kingdom	United Kingdom	NA	Homo sapiens	Homo sapiens	blood	NA	GCA_015436825.1	efaecium	18	1	1	1	5	1	1	7	1	0	0	0	TRUE	0	0	0	0	FALSE
PDT000701282.1	clinical	2010	NA	NA	United Kingdom	United Kingdom	NA	Homo sapiens	Homo sapiens	blood	NA	GCA_015436845.1	efaecium	412	1	1	44	1	20	1	15	1	0	0	0	TRUE	0	0	0	0	FALSE
PDT000701319.1	clinical	2009	NA	NA	United Kingdom	United Kingdom	NA	Homo sapiens	Homo sapiens	blood	NA	GCA_015436865.1	efaecium	203	1	1	1	1	20	1	15	1	0	0	0	TRUE	0	0	0	0	FALSE
PDT000701259.1	clinical	2008	NA	NA	United Kingdom	United Kingdom	NA	Homo sapiens	Homo sapiens	blood	NA	GCA_015436905.1	efaecium	117	1	1	1	1	1	1	9	0	0	0	0	FALSE	0	0	0	0	FALSE
PDT000701790.1	clinical	2007	NA	NA	United Kingdom	United Kingdom	NA	Homo sapiens	Homo sapiens	blood	NA	GCA_015436925.1	efaecium	18	1	1	1	5	1	1	7	0	0	0	0	FALSE	0	0	0	0	FALSE
PDT000701789.1	clinical	2007	NA	NA	United Kingdom	United Kingdom	NA	Homo sapiens	Homo sapiens	blood	NA	GCA_015436945.1	efaecium	78	1	1	1	1	1	1	15	1	0	0	0	TRUE	0	0	0	0	FALSE
PDT000701795.1	clinical	2011	NA	NA	United Kingdom	United Kingdom	NA	Homo sapiens	Homo sapiens	blood	NA	GCA_015436965.1	efaecium	280	3	1	1	1	1	1	1	0	0	0	0	FALSE	0	0	0	0	FALSE
PDT000701788.1	clinical	2006	NA	NA	United Kingdom	United Kingdom	NA	Homo sapiens	Homo sapiens	blood	NA	GCA_015436985.1	efaecium	202	1	1	1	1	7	1	1	1	0	0	0	TRUE	0	0	0	0	FALSE
PDT000701793.1	clinical	2007	NA	NA	United Kingdom	United Kingdom	NA	Homo sapiens	Homo sapiens	blood	NA	GCA_015437005.1	efaecium	18	1	1	1	5	1	1	7	1	0	0	0	TRUE	0	0	0	0	FALSE
PDT000701792.1	clinical	2007	NA	NA	United Kingdom	United Kingdom	NA	Homo sapiens	Homo sapiens	blood	NA	GCA_015437025.1	efaecium	80	1	1	1	12	1	1	9	0	0	0	0	FALSE	0	0	0	0	FALSE
PDT000701791.1	clinical	2007	NA	NA	United Kingdom	United Kingdom	NA	Homo sapiens	Homo sapiens	blood	NA	GCA_015437045.1	efaecium	132	1	1	1	12	1	1	7	0	1	0	0	TRUE	0	0	0	0	FALSE
PDT000701200.1	clinical	2010	NA	NA	United Kingdom	United Kingdom	NA	Homo sapiens	Homo sapiens	blood	NA	GCA_015437145.1	efaecium	17	1	1	1	1	1	1	1	1	0	0	0	TRUE	0	0	0	0	FALSE
PDT000701198.1	clinical	2010	NA	NA	United Kingdom	United Kingdom	NA	Homo sapiens	Homo sapiens	blood	NA	GCA_015437165.1	efaecium	18	1	1	1	5	1	1	7	0	0	0	0	FALSE	0	0	0	0	FALSE
PDT000701199.1	clinical	2002	NA	NA	United Kingdom	United Kingdom	NA	Homo sapiens	Homo sapiens	blood	NA	GCA_015437185.1	efaecium	18	1	1	1	5	1	1	7	0	0	0	0	FALSE	0	0	0	0	FALSE
PDT000701186.1	clinical	2005	NA	NA	United Kingdom	United Kingdom	NA	Homo sapiens	Homo sapiens	blood	NA	GCA_015437205.1	efaecium	18	1	1	1	5	1	1	7	1	0	0	0	TRUE	0	0	0	0	FALSE
PDT000701202.1	clinical	2005	NA	NA	United Kingdom	United Kingdom	NA	Homo sapiens	Homo sapiens	blood	NA	GCA_015437225.1	efaecium	18	1	1	1	5	1	1	7	0	0	0	0	FALSE	0	0	0	0	FALSE
PDT000701169.1	clinical	2002	NA	NA	United Kingdom	United Kingdom	NA	Homo sapiens	Homo sapiens	blood	NA	GCA_015437245.1	efaecium	16	2	1	1	1	1	1	1	0	0	0	0	FALSE	0	0	0	0	FALSE
PDT000701105.1	clinical	2007	NA	NA	United Kingdom	United Kingdom	NA	Homo sapiens	Homo sapiens	blood	NA	GCA_015437265.1	efaecium	203	1	1	1	1	20	1	15	0	0	0	0	FALSE	0	0	0	0	FALSE
PDT000701197.1	clinical	2002	NA	NA	United Kingdom	United Kingdom	NA	Homo sapiens	Homo sapiens	blood	NA	GCA_015437285.1	efaecium	18	1	1	1	5	1	1	7	0	1	0	0	TRUE	0	0	0	0	FALSE
PDT000701196.1	clinical	2007	NA	NA	United Kingdom	United Kingdom	NA	Homo sapiens	Homo sapiens	blood	NA	GCA_015437305.1	efaecium	203	1	1	1	1	20	1	15	1	0	0	0	TRUE	0	0	0	0	FALSE
PDT000701201.1	clinical	2011	NA	NA	United Kingdom	United Kingdom	NA	Homo sapiens	Homo sapiens	blood	NA	GCA_015437325.1	efaecium	203	1	1	1	1	20	1	15	0	0	0	0	FALSE	0	0	0	0	FALSE
PDT000701194.1	clinical	2006	NA	NA	United Kingdom	United Kingdom	NA	Homo sapiens	Homo sapiens	blood	NA	GCA_015437345.1	efaecium	78	1	1	1	1	1	1	15	1	0	0	0	TRUE	0	0	0	0	FALSE
PDT000701100.1	clinical	2005	NA	NA	United Kingdom	United Kingdom	NA	Homo sapiens	Homo sapiens	blood	NA	GCA_015437365.1	efaecium	64	1	1	1	1	1	1	7	0	0	0	0	FALSE	0	0	0	0	FALSE
PDT000701191.1	clinical	2003	NA	NA	United Kingdom	United Kingdom	NA	Homo sapiens	Homo sapiens	blood	NA	GCA_015437385.1	efaecium	18	1	1	1	5	1	1	7	0	0	0	0	FALSE	0	0	0	0	FALSE
PDT000701195.1	clinical	2009	NA	NA	United Kingdom	United Kingdom	NA	Homo sapiens	Homo sapiens	blood	NA	GCA_015437405.1	efaecium	412	1	1	44	1	20	1	15	1	0	0	0	TRUE	0	0	0	0	FALSE
PDT000701166.1	clinical	2008	NA	NA	United Kingdom	United Kingdom	NA	Homo sapiens	Homo sapiens	blood	NA	GCA_015437425.1	efaecium	203	1	1	1	1	20	1	15	1	0	0	0	TRUE	0	0	0	0	FALSE
PDT000701172.1	clinical	2005	NA	NA	United Kingdom	United Kingdom	NA	Homo sapiens	Homo sapiens	blood	NA	GCA_015437445.1	efaecium	78	1	1	1	1	1	1	15	1	0	0	0	TRUE	0	0	0	0	FALSE
PDT000701190.1	clinical	2006	NA	NA	United Kingdom	United Kingdom	NA	Homo sapiens	Homo sapiens	blood	NA	GCA_015437465.1	efaecium	78	1	1	1	1	1	1	15	1	0	0	0	TRUE	0	0	0	0	FALSE
PDT000701168.1	clinical	2010	NA	NA	United Kingdom	United Kingdom	NA	Homo sapiens	Homo sapiens	blood	NA	GCA_015437475.1	efaecium	192	1	1	1	1	7	1	15	0	0	0	0	FALSE	0	0	0	0	FALSE
PDT000701104.1	clinical	2005	NA	NA	United Kingdom	United Kingdom	NA	Homo sapiens	Homo sapiens	blood	NA	GCA_015437505.1	efaecium	17	1	1	1	1	1	1	1	0	0	0	0	FALSE	0	0	0	0	FALSE
PDT000701188.1	clinical	2001	NA	NA	United Kingdom	United Kingdom	NA	Homo sapiens	Homo sapiens	blood	NA	GCA_015437525.1	efaecium	431	2	1	1	1	1	1	7	1	0	0	0	TRUE	0	0	0	0	FALSE
PDT000701187.1	clinical	2001	NA	NA	United Kingdom	United Kingdom	NA	Homo sapiens	Homo sapiens	blood	NA	GCA_015437545.1	efaecium	18	1	1	1	5	1	1	7	1	0	0	0	TRUE	0	0	0	0	FALSE
PDT000701184.1	clinical	2006	NA	NA	United Kingdom	United Kingdom	NA	Homo sapiens	Homo sapiens	blood	NA	GCA_015437565.1	efaecium	203	1	1	1	1	20	1	15	0	0	0	0	FALSE	0	0	0	0	FALSE
PDT000701181.1	clinical	2005	NA	NA	United Kingdom	United Kingdom	NA	Homo sapiens	Homo sapiens	blood	NA	GCA_015437585.1	efaecium	78	1	1	1	1	1	1	15	1	0	0	0	TRUE	0	0	0	0	FALSE
PDT000701170.1	clinical	2005	NA	NA	United Kingdom	United Kingdom	NA	Homo sapiens	Homo sapiens	blood	NA	GCA_015437595.1	efaecium	1477	2	1	1	1	0	1	7	1	0	0	0	TRUE	0	0	0	0	FALSE
PDT000701180.1	clinical	2003	NA	NA	United Kingdom	United Kingdom	NA	Homo sapiens	Homo sapiens	blood	NA	GCA_015437625.1	efaecium	16	2	1	1	1	1	1	1	0	0	0	0	FALSE	0	0	0	0	FALSE
PDT000701175.1	clinical	2009	NA	NA	United Kingdom	United Kingdom	NA	Homo sapiens	Homo sapiens	blood	NA	GCA_015437645.1	efaecium	1038	1	1	1	1	1	38	1	0	0	0	0	FALSE	0	0	0	0	FALSE
PDT000701093.1	clinical	2004	NA	NA	United Kingdom	United Kingdom	NA	Homo sapiens	Homo sapiens	blood	NA	GCA_015437665.1	efaecium	78	1	1	1	1	1	1	15	0	0	0	0	FALSE	0	0	0	0	FALSE
PDT000701179.1	clinical	2006	NA	NA	United Kingdom	United Kingdom	NA	Homo sapiens	Homo sapiens	blood	NA	GCA_015437685.1	efaecium	17	1	1	1	1	1	1	1	0	0	0	0	FALSE	0	0	0	0	FALSE
PDT000701182.1	clinical	2008	NA	NA	United Kingdom	United Kingdom	NA	Homo sapiens	Homo sapiens	blood	NA	GCA_015437705.1	efaecium	18	1	1	1	5	1	1	7	0	0	0	0	FALSE	0	0	0	0	FALSE
PDT000701178.1	clinical	2001	NA	NA	United Kingdom	United Kingdom	NA	Homo sapiens	Homo sapiens	blood	NA	GCA_015437725.1	efaecium	18	1	1	1	5	1	1	7	1	0	0	0	TRUE	0	0	0	0	FALSE
PDT000701174.1	clinical	2008	NA	NA	United Kingdom	United Kingdom	NA	Homo sapiens	Homo sapiens	blood	NA	GCA_015437745.1	efaecium	203	1	1	1	1	20	1	15	1	0	0	0	TRUE	0	0	0	0	FALSE
PDT000701177.1	clinical	2011	NA	NA	United Kingdom	United Kingdom	NA	Homo sapiens	Homo sapiens	blood	NA	GCA_015437765.1	efaecium	192	1	1	1	1	7	1	15	0	0	0	0	FALSE	0	0	0	0	FALSE
PDT000701165.1	clinical	2011	NA	NA	United Kingdom	United Kingdom	NA	Homo sapiens	Homo sapiens	blood	NA	GCA_015437785.1	efaecium	546	3	1	1	12	1	3	9	1	0	0	0	TRUE	0	0	0	0	FALSE
PDT000701173.1	clinical	2009	NA	NA	United Kingdom	United Kingdom	NA	Homo sapiens	Homo sapiens	blood	NA	GCA_015437805.1	efaecium	94	8	8	8	6	10	6	13	0	0	0	0	FALSE	0	0	0	0	FALSE
PDT000701176.1	clinical	2005	NA	NA	United Kingdom	United Kingdom	NA	Homo sapiens	Homo sapiens	blood	NA	GCA_015437825.1	efaecium	202	1	1	1	1	7	1	1	1	0	0	0	TRUE	0	0	0	0	FALSE
PDT000701099.1	clinical	2006	NA	NA	United Kingdom	United Kingdom	NA	Homo sapiens	Homo sapiens	blood	NA	GCA_015437845.1	efaecium	412	1	1	44	1	20	1	15	1	0	0	0	TRUE	0	0	0	0	FALSE
PDT000701134.1	clinical	2007	NA	NA	United Kingdom	United Kingdom	NA	Homo sapiens	Homo sapiens	blood	NA	GCA_015437855.1	efaecium	17	1	1	1	1	1	1	1	1	0	0	0	TRUE	0	0	0	0	FALSE
PDT000701133.1	clinical	2003	NA	NA	United Kingdom	United Kingdom	NA	Homo sapiens	Homo sapiens	blood	NA	GCA_015437885.1	efaecium	117	1	1	1	1	1	1	9	1	0	0	0	TRUE	0	0	0	0	FALSE
PDT000701097.1	clinical	2001	NA	NA	United Kingdom	United Kingdom	NA	Homo sapiens	Homo sapiens	blood	NA	GCA_015437905.1	efaecium	431	2	1	1	1	1	1	7	1	0	0	0	TRUE	0	0	0	0	FALSE
PDT000701135.1	clinical	2006	NA	NA	United Kingdom	United Kingdom	NA	Homo sapiens	Homo sapiens	blood	NA	GCA_015437925.1	efaecium	80	1	1	1	12	1	1	9	0	0	0	0	FALSE	0	0	0	0	FALSE
PDT000701131.1	clinical	2005	NA	NA	United Kingdom	United Kingdom	NA	Homo sapiens	Homo sapiens	blood	NA	GCA_015437945.1	efaecium	132	1	1	1	12	1	1	7	0	1	0	0	TRUE	0	0	0	0	FALSE
PDT000701092.1	clinical	2009	NA	NA	United Kingdom	United Kingdom	NA	Homo sapiens	Homo sapiens	blood	NA	GCA_015437965.1	efaecium	18	1	1	1	5	1	1	7	1	0	0	0	TRUE	0	0	0	0	FALSE
PDT000701101.1	clinical	2007	NA	NA	United Kingdom	United Kingdom	NA	Homo sapiens	Homo sapiens	blood	NA	GCA_015437985.1	efaecium	203	1	1	1	1	20	1	15	1	0	0	0	TRUE	0	0	0	0	FALSE
PDT000701124.1	clinical	2009	NA	NA	United Kingdom	United Kingdom	NA	Homo sapiens	Homo sapiens	blood	NA	GCA_015438005.1	efaecium	280	3	1	1	1	1	1	1	0	0	0	0	FALSE	0	0	0	0	FALSE
PDT000701130.1	clinical	2003	NA	NA	United Kingdom	United Kingdom	NA	Homo sapiens	Homo sapiens	blood	NA	GCA_015438025.1	efaecium	18	1	1	1	5	1	1	7	0	0	0	0	FALSE	0	0	0	0	FALSE
PDT000701125.1	clinical	2009	NA	NA	United Kingdom	United Kingdom	NA	Homo sapiens	Homo sapiens	blood	NA	GCA_015438045.1	efaecium	203	1	1	1	1	20	1	15	1	0	0	0	TRUE	0	0	0	0	FALSE
PDT000701128.1	clinical	2009	NA	NA	United Kingdom	United Kingdom	NA	Homo sapiens	Homo sapiens	blood	NA	GCA_015438065.1	efaecium	17	1	1	1	1	1	1	1	0	1	0	0	TRUE	0	0	0	0	FALSE
PDT000701129.1	clinical	2010	NA	NA	United Kingdom	United Kingdom	NA	Homo sapiens	Homo sapiens	blood	NA	GCA_015438085.1	efaecium	17	1	1	1	1	1	1	1	0	1	0	0	TRUE	0	0	0	0	FALSE
PDT000701127.1	clinical	2005	NA	NA	United Kingdom	United Kingdom	NA	Homo sapiens	Homo sapiens	blood	NA	GCA_015438105.1	efaecium	64	1	1	1	1	1	1	7	0	0	0	0	FALSE	0	0	0	0	FALSE
PDT000701126.1	clinical	2007	NA	NA	United Kingdom	United Kingdom	NA	Homo sapiens	Homo sapiens	blood	NA	GCA_015438115.1	efaecium	18	1	1	1	5	1	1	7	1	0	0	0	TRUE	0	0	0	0	FALSE
PDT000701123.1	clinical	2009	NA	NA	United Kingdom	United Kingdom	NA	Homo sapiens	Homo sapiens	blood	NA	GCA_015438145.1	efaecium	117	1	1	1	1	1	1	9	1	0	0	0	TRUE	0	0	0	0	FALSE
PDT000701121.1	clinical	2005	NA	NA	United Kingdom	United Kingdom	NA	Homo sapiens	Homo sapiens	blood	NA	GCA_015438165.1	efaecium	18	1	1	1	5	1	1	7	1	0	0	0	TRUE	0	0	0	0	FALSE
PDT000701119.1	clinical	2002	NA	NA	United Kingdom	United Kingdom	NA	Homo sapiens	Homo sapiens	blood	NA	GCA_015438185.1	efaecium	17	1	1	1	1	1	1	1	0	0	0	0	FALSE	0	0	0	0	FALSE
PDT000701122.1	clinical	2009	NA	NA	United Kingdom	United Kingdom	NA	Homo sapiens	Homo sapiens	blood	NA	GCA_015438205.1	efaecium	412	1	1	44	1	20	1	15	1	0	0	0	TRUE	0	0	0	0	FALSE
PDT000701120.1	clinical	2008	NA	NA	United Kingdom	United Kingdom	NA	Homo sapiens	Homo sapiens	blood	NA	GCA_015438225.1	efaecium	18	1	1	1	5	1	1	7	0	0	0	0	FALSE	0	0	0	0	FALSE
PDT000701117.1	clinical	2006	NA	NA	United Kingdom	United Kingdom	NA	Homo sapiens	Homo sapiens	blood	NA	GCA_015438245.1	efaecium	1043	73	1	1	5	1	1	7	1	0	0	0	TRUE	0	0	0	0	FALSE
PDT000701115.1	clinical	2005	NA	NA	United Kingdom	United Kingdom	NA	Homo sapiens	Homo sapiens	blood	NA	GCA_015438265.1	efaecium	17	1	1	1	1	1	1	1	1	0	0	0	TRUE	0	0	0	0	FALSE
PDT000701094.1	clinical	2007	NA	NA	United Kingdom	United Kingdom	NA	Homo sapiens	Homo sapiens	blood	NA	GCA_015438285.1	efaecium	192	1	1	1	1	7	1	15	0	0	0	0	FALSE	0	0	0	0	FALSE
PDT000701116.1	clinical	2009	NA	NA	United Kingdom	United Kingdom	NA	Homo sapiens	Homo sapiens	blood	NA	GCA_015438305.1	efaecium	1029	3	1	1	5	1	1	9	0	1	0	0	TRUE	0	0	0	0	FALSE
PDT000701113.1	clinical	2007	NA	NA	United Kingdom	United Kingdom	NA	Homo sapiens	Homo sapiens	blood	NA	GCA_015438325.1	efaecium	17	1	1	1	1	1	1	1	1	1	0	0	TRUE	0	0	0	0	FALSE
PDT000701114.1	clinical	2005	NA	NA	United Kingdom	United Kingdom	NA	Homo sapiens	Homo sapiens	blood	NA	GCA_015438335.1	efaecium	202	1	1	1	1	7	1	1	1	0	0	0	TRUE	0	0	0	0	FALSE
PDT000701110.1	clinical	2005	NA	NA	United Kingdom	United Kingdom	NA	Homo sapiens	Homo sapiens	blood	NA	GCA_015438365.1	efaecium	64	1	1	1	1	1	1	7	0	0	0	0	FALSE	0	0	0	0	FALSE
PDT000701112.1	clinical	2006	NA	NA	United Kingdom	United Kingdom	NA	Homo sapiens	Homo sapiens	blood	NA	GCA_015438385.1	efaecium	78	1	1	1	1	1	1	15	1	0	0	0	TRUE	0	0	0	0	FALSE
PDT000701108.1	clinical	2004	NA	NA	United Kingdom	United Kingdom	NA	Homo sapiens	Homo sapiens	blood	NA	GCA_015438405.1	efaecium	18	1	1	1	5	1	1	7	0	0	0	0	FALSE	0	0	0	0	FALSE
PDT000701111.1	clinical	2011	NA	NA	United Kingdom	United Kingdom	NA	Homo sapiens	Homo sapiens	blood	NA	GCA_015438425.1	efaecium	80	1	1	1	12	1	1	9	0	0	0	0	FALSE	0	0	0	0	FALSE
PDT000701107.1	clinical	2005	NA	NA	United Kingdom	United Kingdom	NA	Homo sapiens	Homo sapiens	blood	NA	GCA_015438445.1	efaecium	18	1	1	1	5	1	1	7	0	0	0	0	FALSE	0	0	0	0	FALSE
PDT000701109.1	clinical	2006	NA	NA	United Kingdom	United Kingdom	NA	Homo sapiens	Homo sapiens	blood	NA	GCA_015438465.1	efaecium	431	2	1	1	1	1	1	7	0	1	0	0	TRUE	0	0	0	0	FALSE
PDT000701106.1	clinical	2011	NA	NA	United Kingdom	United Kingdom	NA	Homo sapiens	Homo sapiens	blood	NA	GCA_015438485.1	efaecium	17	1	1	1	1	1	1	1	0	0	0	0	FALSE	0	0	0	0	FALSE
PDT000701091.1	clinical	2006	NA	NA	United Kingdom	United Kingdom	NA	Homo sapiens	Homo sapiens	blood	NA	GCA_015438505.1	efaecium	18	1	1	1	5	1	1	7	0	0	0	0	FALSE	0	0	0	0	FALSE
PDT000701103.1	clinical	2011	NA	NA	United Kingdom	United Kingdom	NA	Homo sapiens	Homo sapiens	blood	NA	GCA_015438525.1	efaecium	203	1	1	1	1	20	1	15	1	0	0	0	TRUE	0	0	0	0	FALSE
PDT000701090.1	clinical	2008	NA	NA	United Kingdom	United Kingdom	NA	Homo sapiens	Homo sapiens	blood	NA	GCA_015438545.1	efaecium	78	1	1	1	1	1	1	15	0	0	0	0	FALSE	0	0	0	0	FALSE
PDT000701077.1	clinical	2010	NA	NA	United Kingdom	United Kingdom	NA	Homo sapiens	Homo sapiens	blood	NA	GCA_015438565.1	efaecium	280	3	1	1	1	1	1	1	1	0	0	0	TRUE	0	0	0	0	FALSE
PDT000701089.1	clinical	2010	NA	NA	United Kingdom	United Kingdom	NA	Homo sapiens	Homo sapiens	blood	NA	GCA_015438585.1	efaecium	203	1	1	1	1	20	1	15	1	0	0	0	TRUE	0	0	0	0	FALSE
PDT000701088.1	clinical	2005	NA	NA	United Kingdom	United Kingdom	NA	Homo sapiens	Homo sapiens	blood	NA	GCA_015438605.1	efaecium	64	1	1	1	1	1	1	7	1	0	0	0	TRUE	0	0	0	0	FALSE
PDT000701087.1	clinical	2005	NA	NA	United Kingdom	United Kingdom	NA	Homo sapiens	Homo sapiens	blood	NA	GCA_015438625.1	efaecium	203	1	1	1	1	20	1	15	1	0	0	0	TRUE	0	0	0	0	FALSE
PDT000701081.1	clinical	2010	NA	NA	United Kingdom	United Kingdom	NA	Homo sapiens	Homo sapiens	blood	NA	GCA_015438645.1	efaecium	192	1	1	1	1	7	1	15	1	0	0	0	TRUE	0	0	0	0	FALSE
PDT000701086.1	clinical	2003	NA	NA	United Kingdom	United Kingdom	NA	Homo sapiens	Homo sapiens	blood	NA	GCA_015438665.1	efaecium	132	1	1	1	12	1	1	7	1	0	0	0	TRUE	0	0	0	0	FALSE
PDT000701078.1	clinical	2009	NA	NA	United Kingdom	United Kingdom	NA	Homo sapiens	Homo sapiens	blood	NA	GCA_015438685.1	efaecium	192	1	1	1	1	7	1	15	1	0	0	0	TRUE	0	0	0	0	FALSE
PDT000701085.1	clinical	2010	NA	NA	United Kingdom	United Kingdom	NA	Homo sapiens	Homo sapiens	blood	NA	GCA_015438705.1	efaecium	412	1	1	44	1	20	1	15	0	0	0	0	FALSE	0	0	0	0	FALSE
PDT000701063.1	clinical	2006	NA	NA	United Kingdom	United Kingdom	NA	Homo sapiens	Homo sapiens	blood	NA	GCA_015439545.1	efaecium	117	1	1	1	1	1	1	9	1	0	0	0	TRUE	0	0	0	0	FALSE
PDT000701076.1	clinical	2006	NA	NA	United Kingdom	United Kingdom	NA	Homo sapiens	Homo sapiens	blood	NA	GCA_015440045.1	efaecium	17	1	1	1	1	1	1	1	0	0	0	0	FALSE	0	0	0	0	FALSE
PDT000701073.1	clinical	2006	NA	NA	United Kingdom	United Kingdom	NA	Homo sapiens	Homo sapiens	blood	NA	GCA_015440145.1	efaecium	18	1	1	1	5	1	1	7	0	0	0	0	FALSE	0	0	0	0	FALSE
PDT000701075.1	clinical	2001	NA	NA	United Kingdom	United Kingdom	NA	Homo sapiens	Homo sapiens	blood	NA	GCA_015440165.1	efaecium	64	1	1	1	1	1	1	7	0	0	0	0	FALSE	0	0	0	0	FALSE
PDT000701072.1	clinical	2009	NA	NA	United Kingdom	United Kingdom	NA	Homo sapiens	Homo sapiens	blood	NA	GCA_015440185.1	efaecium	203	1	1	1	1	20	1	15	1	0	0	0	TRUE	0	0	0	0	FALSE
PDT000701071.1	clinical	2009	NA	NA	United Kingdom	United Kingdom	NA	Homo sapiens	Homo sapiens	blood	NA	GCA_015440205.1	efaecium	192	1	1	1	1	7	1	15	0	0	0	0	FALSE	0	0	0	0	FALSE
PDT000701069.1	clinical	2005	NA	NA	United Kingdom	United Kingdom	NA	Homo sapiens	Homo sapiens	blood	NA	GCA_015440225.1	efaecium	18	1	1	1	5	1	1	7	0	0	0	0	FALSE	0	0	0	0	FALSE
PDT000701068.1	clinical	2008	NA	NA	United Kingdom	United Kingdom	NA	Homo sapiens	Homo sapiens	blood	NA	GCA_015440245.1	efaecium	64	1	1	1	1	1	1	7	0	0	0	0	FALSE	0	0	0	0	FALSE
PDT000701067.1	clinical	2009	NA	NA	United Kingdom	United Kingdom	NA	Homo sapiens	Homo sapiens	blood	NA	GCA_015440265.1	efaecium	78	1	1	1	1	1	1	15	1	0	0	0	TRUE	0	0	0	0	FALSE
PDT000701065.1	clinical	2005	NA	NA	United Kingdom	United Kingdom	NA	Homo sapiens	Homo sapiens	blood	NA	GCA_015440285.1	efaecium	80	1	1	1	12	1	1	9	0	0	0	0	FALSE	0	0	0	0	FALSE
PDT000701064.1	clinical	2002	NA	NA	United Kingdom	United Kingdom	NA	Homo sapiens	Homo sapiens	blood	NA	GCA_015440305.1	efaecium	64	1	1	1	1	1	1	7	0	0	0	0	FALSE	0	0	0	0	FALSE
PDT000701070.1	clinical	2001	NA	NA	United Kingdom	United Kingdom	NA	Homo sapiens	Homo sapiens	blood	NA	GCA_015440365.1	efaecium	18	1	1	1	5	1	1	7	1	0	0	0	TRUE	0	0	0	0	FALSE
PDT000701058.1	clinical	2008	NA	NA	United Kingdom	United Kingdom	NA	Homo sapiens	Homo sapiens	blood	NA	GCA_015441325.1	efaecium	203	1	1	1	1	20	1	15	0	0	0	0	FALSE	0	0	0	0	FALSE
PDT000701062.1	clinical	2009	NA	NA	United Kingdom	United Kingdom	NA	Homo sapiens	Homo sapiens	blood	NA	GCA_015441925.1	efaecium	78	1	1	1	1	1	1	15	0	0	0	0	FALSE	0	0	0	0	FALSE
PDT000701060.1	clinical	2009	NA	NA	United Kingdom	United Kingdom	NA	Homo sapiens	Homo sapiens	blood	NA	GCA_015441945.1	efaecium	203	1	1	1	1	20	1	15	0	0	0	0	FALSE	0	0	0	0	FALSE
PDT000701061.1	clinical	2006	NA	NA	United Kingdom	United Kingdom	NA	Homo sapiens	Homo sapiens	blood	NA	GCA_015441965.1	efaecium	17	1	1	1	1	1	1	1	0	0	0	0	FALSE	0	0	0	0	FALSE
PDT000701056.1	clinical	2002	NA	NA	United Kingdom	United Kingdom	NA	Homo sapiens	Homo sapiens	blood	NA	GCA_015443525.1	efaecium	17	1	1	1	1	1	1	1	0	0	0	0	FALSE	0	0	0	0	FALSE
PDT000701055.1	clinical	2007	NA	NA	United Kingdom	United Kingdom	NA	Homo sapiens	Homo sapiens	blood	NA	GCA_015443545.1	efaecium	253	7	3	35	1	1	1	3	0	0	0	0	FALSE	0	0	0	0	FALSE
PDT000701054.1	clinical	2011	NA	NA	United Kingdom	United Kingdom	NA	Homo sapiens	Homo sapiens	blood	NA	GCA_015443585.1	efaecium	64	1	1	1	1	1	1	7	1	0	0	0	TRUE	0	0	0	0	FALSE
PDT000701053.1	clinical	2004	NA	NA	United Kingdom	United Kingdom	NA	Homo sapiens	Homo sapiens	blood	NA	GCA_015445025.1	efaecium	202	1	1	1	1	7	1	1	1	0	0	0	TRUE	0	0	0	0	FALSE
PDT000701049.1	clinical	2009	NA	NA	United Kingdom	United Kingdom	NA	Homo sapiens	Homo sapiens	blood	NA	GCA_015445045.1	efaecium	192	1	1	1	1	7	1	15	0	0	0	0	FALSE	0	0	0	0	FALSE
PDT000701051.1	clinical	2010	NA	NA	United Kingdom	United Kingdom	NA	Homo sapiens	Homo sapiens	blood	NA	GCA_015445055.1	efaecium	203	1	1	1	1	20	1	15	0	0	0	0	FALSE	0	0	0	0	FALSE
PDT000701048.1	clinical	2007	NA	NA	United Kingdom	United Kingdom	NA	Homo sapiens	Homo sapiens	blood	NA	GCA_015445085.1	efaecium	18	1	1	1	5	1	1	7	1	0	0	0	TRUE	0	0	0	0	FALSE
PDT000701052.1	clinical	2006	NA	NA	United Kingdom	United Kingdom	NA	Homo sapiens	Homo sapiens	blood	NA	GCA_015445105.1	efaecium	17	1	1	1	1	1	1	1	1	0	0	0	TRUE	0	0	0	0	FALSE
PDT000701046.1	clinical	2005	NA	NA	United Kingdom	United Kingdom	NA	Homo sapiens	Homo sapiens	blood	NA	GCA_015445125.1	efaecium	132	1	1	1	12	1	1	7	1	0	0	0	TRUE	0	0	0	0	FALSE
PDT000701043.1	clinical	2010	NA	NA	United Kingdom	United Kingdom	NA	Homo sapiens	Homo sapiens	blood	NA	GCA_015445865.1	efaecium	17	1	1	1	1	1	1	1	0	1	0	0	TRUE	0	0	0	0	FALSE
PDT000701044.1	clinical	2007	NA	NA	United Kingdom	United Kingdom	NA	Homo sapiens	Homo sapiens	blood	NA	GCA_015445885.1	efaecium	18	1	1	1	5	1	1	7	0	0	0	0	FALSE	0	0	0	0	FALSE
PDT000701042.1	clinical	2005	NA	NA	United Kingdom	United Kingdom	NA	Homo sapiens	Homo sapiens	blood	NA	GCA_015445925.1	efaecium	18	1	1	1	5	1	1	7	0	0	0	0	FALSE	0	0	0	0	FALSE
PDT000700992.1	clinical	2009	NA	NA	United Kingdom	United Kingdom	NA	Homo sapiens	Homo sapiens	blood	NA	GCA_015445945.1	efaecium	203	1	1	1	1	20	1	15	0	0	0	0	FALSE	0	0	0	0	FALSE
PDT000700994.1	clinical	2004	NA	NA	United Kingdom	United Kingdom	NA	Homo sapiens	Homo sapiens	blood	NA	GCA_015445965.1	efaecium	431	2	1	1	1	1	1	7	1	0	0	0	TRUE	0	0	0	0	FALSE
PDT000700975.1	clinical	2002	NA	NA	United Kingdom	United Kingdom	NA	Homo sapiens	Homo sapiens	blood	NA	GCA_015445985.1	efaecium	18	1	1	1	5	1	1	7	0	0	0	0	FALSE	0	0	0	0	FALSE
PDT000700979.1	clinical	2006	NA	NA	United Kingdom	United Kingdom	NA	Homo sapiens	Homo sapiens	blood	NA	GCA_015446005.1	efaecium	17	1	1	1	1	1	1	1	1	0	0	0	TRUE	0	0	0	0	FALSE
PDT000700996.1	clinical	2009	NA	NA	United Kingdom	United Kingdom	NA	Homo sapiens	Homo sapiens	blood	NA	GCA_015446015.1	efaecium	18	1	1	1	5	1	1	7	1	0	0	0	TRUE	0	0	0	0	FALSE
PDT000700971.1	clinical	2001	NA	NA	United Kingdom	United Kingdom	NA	Homo sapiens	Homo sapiens	blood	NA	GCA_015446045.1	efaecium	132	1	1	1	12	1	1	7	0	1	0	0	TRUE	0	0	0	0	FALSE
PDT000700972.1	clinical	2010	NA	NA	United Kingdom	United Kingdom	NA	Homo sapiens	Homo sapiens	blood	NA	GCA_015446065.1	efaecium	18	1	1	1	5	1	1	7	1	0	0	0	TRUE	0	0	0	0	FALSE
PDT000701032.1	clinical	2006	NA	NA	United Kingdom	United Kingdom	NA	Homo sapiens	Homo sapiens	blood	NA	GCA_015446085.1	efaecium	78	1	1	1	1	1	1	15	1	0	0	0	TRUE	0	0	0	0	FALSE
PDT000701000.1	clinical	2011	NA	NA	United Kingdom	United Kingdom	NA	Homo sapiens	Homo sapiens	blood	NA	GCA_015446105.1	efaecium	17	1	1	1	1	1	1	1	1	0	0	0	TRUE	0	0	0	0	FALSE
PDT000701028.1	clinical	2005	NA	NA	United Kingdom	United Kingdom	NA	Homo sapiens	Homo sapiens	blood	NA	GCA_015446125.1	efaecium	18	1	1	1	5	1	1	7	0	0	0	0	FALSE	0	0	0	0	FALSE
PDT000701027.1	clinical	2011	NA	NA	United Kingdom	United Kingdom	NA	Homo sapiens	Homo sapiens	blood	NA	GCA_015446145.1	efaecium	17	1	1	1	1	1	1	1	0	0	0	0	FALSE	0	0	0	0	FALSE
PDT000701030.1	clinical	2007	NA	NA	United Kingdom	United Kingdom	NA	Homo sapiens	Homo sapiens	blood	NA	GCA_015446165.1	efaecium	17	1	1	1	1	1	1	1	0	0	0	0	FALSE	0	0	0	0	FALSE
PDT000701024.1	clinical	2010	NA	NA	United Kingdom	United Kingdom	NA	Homo sapiens	Homo sapiens	blood	NA	GCA_015446185.1	efaecium	203	1	1	1	1	20	1	15	0	0	0	0	FALSE	0	0	0	0	FALSE
PDT000700999.1	clinical	2001	NA	NA	United Kingdom	United Kingdom	NA	Homo sapiens	Homo sapiens	blood	NA	GCA_015446205.1	efaecium	18	1	1	1	5	1	1	7	1	0	0	0	TRUE	0	0	0	0	FALSE
PDT000701029.1	clinical	2004	NA	NA	United Kingdom	United Kingdom	NA	Homo sapiens	Homo sapiens	blood	NA	GCA_015446225.1	efaecium	18	1	1	1	5	1	1	7	0	0	0	0	FALSE	0	0	0	0	FALSE
PDT000701041.1	clinical	2005	NA	NA	United Kingdom	United Kingdom	NA	Homo sapiens	Homo sapiens	blood	NA	GCA_015446245.1	efaecium	18	1	1	1	5	1	1	7	0	0	0	0	FALSE	0	0	0	0	FALSE
PDT000701033.1	clinical	2009	NA	NA	United Kingdom	United Kingdom	NA	Homo sapiens	Homo sapiens	blood	NA	GCA_015446265.1	efaecium	18	1	1	1	5	1	1	7	1	0	0	0	TRUE	0	0	0	0	FALSE
PDT000701040.1	clinical	2010	NA	NA	United Kingdom	United Kingdom	NA	Homo sapiens	Homo sapiens	blood	NA	GCA_015446285.1	efaecium	17	1	1	1	1	1	1	1	0	0	0	0	FALSE	0	0	0	0	FALSE
PDT000701039.1	clinical	2010	NA	NA	United Kingdom	United Kingdom	NA	Homo sapiens	Homo sapiens	blood	NA	GCA_015446305.1	efaecium	1039	1	1	1	1	98	1	15	1	0	0	0	TRUE	0	0	0	0	FALSE
PDT000701038.1	clinical	2006	NA	NA	United Kingdom	United Kingdom	NA	Homo sapiens	Homo sapiens	blood	NA	GCA_015446325.1	efaecium	18	1	1	1	5	1	1	7	0	0	0	0	FALSE	0	0	0	0	FALSE
PDT000701037.1	clinical	2007	NA	NA	United Kingdom	United Kingdom	NA	Homo sapiens	Homo sapiens	blood	NA	GCA_015446345.1	efaecium	18	1	1	1	5	1	1	7	0	0	0	0	FALSE	0	0	0	0	FALSE
PDT000701035.1	clinical	2004	NA	NA	United Kingdom	United Kingdom	NA	Homo sapiens	Homo sapiens	blood	NA	GCA_015446365.1	efaecium	17	1	1	1	1	1	1	1	0	0	0	0	FALSE	0	0	0	0	FALSE
PDT000701036.1	clinical	2003	NA	NA	United Kingdom	United Kingdom	NA	Homo sapiens	Homo sapiens	blood	NA	GCA_015446385.1	efaecium	18	1	1	1	5	1	1	7	1	0	0	0	TRUE	0	0	0	0	FALSE
PDT000701026.1	clinical	2011	NA	NA	United Kingdom	United Kingdom	NA	Homo sapiens	Homo sapiens	blood	NA	GCA_015446405.1	efaecium	192	1	1	1	1	7	1	15	1	1	0	0	TRUE	0	0	0	0	FALSE
PDT000700981.1	clinical	2010	NA	NA	United Kingdom	United Kingdom	NA	Homo sapiens	Homo sapiens	blood	NA	GCA_015446425.1	efaecium	117	1	1	1	1	1	1	9	1	0	0	0	TRUE	0	0	0	0	FALSE
PDT000700998.1	clinical	2001	NA	NA	United Kingdom	United Kingdom	NA	Homo sapiens	Homo sapiens	blood	NA	GCA_015446445.1	efaecium	16	2	1	1	1	1	1	1	0	0	0	0	FALSE	0	0	0	0	FALSE
PDT000701021.1	clinical	2011	NA	NA	United Kingdom	United Kingdom	NA	Homo sapiens	Homo sapiens	blood	NA	GCA_015446465.1	efaecium	546	3	1	1	12	1	3	9	1	0	0	0	TRUE	0	0	0	0	FALSE
PDT000701022.1	clinical	2005	NA	NA	United Kingdom	United Kingdom	NA	Homo sapiens	Homo sapiens	blood	NA	GCA_015446485.1	efaecium	18	1	1	1	5	1	1	7	0	0	0	0	FALSE	0	0	0	0	FALSE
PDT000701020.1	clinical	2010	NA	NA	United Kingdom	United Kingdom	NA	Homo sapiens	Homo sapiens	blood	NA	GCA_015446505.1	efaecium	192	1	1	1	1	7	1	15	1	0	0	0	TRUE	0	0	0	0	FALSE
PDT000701019.1	clinical	2010	NA	NA	United Kingdom	United Kingdom	NA	Homo sapiens	Homo sapiens	blood	NA	GCA_015446525.1	efaecium	375	3	1	1	12	1	1	9	1	0	0	0	TRUE	0	0	0	0	FALSE
PDT000701023.1	clinical	2004	NA	NA	United Kingdom	United Kingdom	NA	Homo sapiens	Homo sapiens	blood	NA	GCA_015446545.1	efaecium	18	1	1	1	5	1	1	7	0	0	0	0	FALSE	0	0	0	0	FALSE
PDT000701018.1	clinical	2009	NA	NA	United Kingdom	United Kingdom	NA	Homo sapiens	Homo sapiens	blood	NA	GCA_015446565.1	efaecium	17	1	1	1	1	1	1	1	0	1	0	0	TRUE	0	0	0	0	FALSE
PDT000701017.1	clinical	2007	NA	NA	United Kingdom	United Kingdom	NA	Homo sapiens	Homo sapiens	blood	NA	GCA_015446585.1	efaecium	80	1	1	1	12	1	1	9	0	0	0	0	FALSE	0	0	0	0	FALSE
PDT000701015.1	clinical	2011	NA	NA	United Kingdom	United Kingdom	NA	Homo sapiens	Homo sapiens	blood	NA	GCA_015446605.1	efaecium	203	1	1	1	1	20	1	15	1	0	0	0	TRUE	0	0	0	0	FALSE
PDT000701016.1	clinical	2004	NA	NA	United Kingdom	United Kingdom	NA	Homo sapiens	Homo sapiens	blood	NA	GCA_015446625.1	efaecium	80	1	1	1	12	1	1	9	0	0	0	0	FALSE	0	0	0	0	FALSE
PDT000701013.1	clinical	2009	NA	NA	United Kingdom	United Kingdom	NA	Homo sapiens	Homo sapiens	blood	NA	GCA_015446645.1	efaecium	203	1	1	1	1	20	1	15	1	0	0	0	TRUE	0	0	0	0	FALSE
PDT000701012.1	clinical	2005	NA	NA	United Kingdom	United Kingdom	NA	Homo sapiens	Homo sapiens	blood	NA	GCA_015446665.1	efaecium	18	1	1	1	5	1	1	7	0	0	0	0	FALSE	0	0	0	0	FALSE
PDT000701014.1	clinical	2010	NA	NA	United Kingdom	United Kingdom	NA	Homo sapiens	Homo sapiens	blood	NA	GCA_015446685.1	efaecium	18	1	1	1	5	1	1	7	1	0	0	0	TRUE	0	0	0	0	FALSE
PDT000701011.1	clinical	2007	NA	NA	United Kingdom	United Kingdom	NA	Homo sapiens	Homo sapiens	blood	NA	GCA_015446705.1	efaecium	18	1	1	1	5	1	1	7	0	0	0	0	FALSE	0	0	0	0	FALSE
PDT000700977.1	clinical	2003	NA	NA	United Kingdom	United Kingdom	NA	Homo sapiens	Homo sapiens	blood	NA	GCA_015446725.1	efaecium	17	1	1	1	1	1	1	1	0	0	0	0	FALSE	0	0	0	0	FALSE
PDT000701010.1	clinical	2003	NA	NA	United Kingdom	United Kingdom	NA	Homo sapiens	Homo sapiens	blood	NA	GCA_015446745.1	efaecium	17	1	1	1	1	1	1	1	1	0	0	0	TRUE	0	0	0	0	FALSE
PDT000701009.1	clinical	2010	NA	NA	United Kingdom	United Kingdom	NA	Homo sapiens	Homo sapiens	blood	NA	GCA_015446765.1	efaecium	78	1	1	1	1	1	1	15	1	0	0	0	TRUE	0	0	0	0	FALSE
PDT000701008.1	clinical	2009	NA	NA	United Kingdom	United Kingdom	NA	Homo sapiens	Homo sapiens	blood	NA	GCA_015446785.1	efaecium	78	1	1	1	1	1	1	15	1	0	0	0	TRUE	0	0	0	0	FALSE
PDT000701006.1	clinical	2003	NA	NA	United Kingdom	United Kingdom	NA	Homo sapiens	Homo sapiens	blood	NA	GCA_015446805.1	efaecium	18	1	1	1	5	1	1	7	0	0	0	0	FALSE	0	0	0	0	FALSE
PDT000701007.1	clinical	2002	NA	NA	United Kingdom	United Kingdom	NA	Homo sapiens	Homo sapiens	blood	NA	GCA_015446825.1	efaecium	202	1	1	1	1	7	1	1	1	0	0	0	TRUE	0	0	0	0	FALSE
PDT000701002.1	clinical	2002	NA	NA	United Kingdom	United Kingdom	NA	Homo sapiens	Homo sapiens	blood	NA	GCA_015446845.1	efaecium	18	1	1	1	5	1	1	7	0	0	0	0	FALSE	0	0	0	0	FALSE
PDT000701003.1	clinical	2004	NA	NA	United Kingdom	United Kingdom	NA	Homo sapiens	Homo sapiens	blood	NA	GCA_015446865.1	efaecium	533	3	1	14	1	1	1	2	0	0	0	0	FALSE	0	0	0	0	FALSE
PDT000701004.1	clinical	2010	NA	NA	United Kingdom	United Kingdom	NA	Homo sapiens	Homo sapiens	blood	NA	GCA_015446885.1	efaecium	665	1	1	44	5	1	1	7	0	0	0	0	FALSE	0	0	0	0	FALSE
PDT000700984.1	clinical	2001	NA	NA	United Kingdom	United Kingdom	NA	Homo sapiens	Homo sapiens	blood	NA	GCA_015446905.1	efaecium	-	1	1	1	5	201?	1	7	1	0	0	0	TRUE	0	0	0	0	FALSE
PDT000700988.1	clinical	2008	NA	NA	United Kingdom	United Kingdom	NA	Homo sapiens	Homo sapiens	blood	NA	GCA_015446925.1	efaecium	412	1	1	44	1	20	1	15	1	0	0	0	TRUE	0	0	0	0	FALSE
PDT000700995.1	clinical	2011	NA	NA	United Kingdom	United Kingdom	NA	Homo sapiens	Homo sapiens	blood	NA	GCA_015446945.1	efaecium	18	1	1	1	5	1	1	7	1	0	0	0	TRUE	0	0	0	0	FALSE
PDT000700990.1	clinical	2003	NA	NA	United Kingdom	United Kingdom	NA	Homo sapiens	Homo sapiens	blood	NA	GCA_015446965.1	efaecium	18	1	1	1	5	1	1	7	0	0	0	0	FALSE	0	0	0	0	FALSE
PDT000700993.1	clinical	2003	NA	NA	United Kingdom	United Kingdom	NA	Homo sapiens	Homo sapiens	blood	NA	GCA_015446985.1	efaecium	17	1	1	1	1	1	1	1	1	0	0	0	TRUE	0	0	0	0	FALSE
PDT000700985.1	clinical	2002	NA	NA	United Kingdom	United Kingdom	NA	Homo sapiens	Homo sapiens	blood	NA	GCA_015447005.1	efaecium	18	1	1	1	5	1	1	7	0	0	0	0	FALSE	0	0	0	0	FALSE
PDT000700983.1	clinical	2005	NA	NA	United Kingdom	United Kingdom	NA	Homo sapiens	Homo sapiens	blood	NA	GCA_015447025.1	efaecium	202	1	1	1	1	7	1	1	1	0	0	0	TRUE	0	0	0	0	FALSE
PDT000700987.1	clinical	2010	NA	NA	United Kingdom	United Kingdom	NA	Homo sapiens	Homo sapiens	blood	NA	GCA_015447045.1	efaecium	18	1	1	1	5	1	1	7	0	0	0	0	FALSE	0	0	0	0	FALSE
PDT000700986.1	clinical	2005	NA	NA	United Kingdom	United Kingdom	NA	Homo sapiens	Homo sapiens	blood	NA	GCA_015447065.1	efaecium	18	1	1	1	5	1	1	7	1	0	0	0	TRUE	0	0	0	0	FALSE
PDT000700960.1	clinical	2001	NA	NA	United Kingdom	United Kingdom	NA	Homo sapiens	Homo sapiens	blood	NA	GCA_015447085.1	efaecium	18	1	1	1	5	1	1	7	0	0	0	0	FALSE	0	0	0	0	FALSE
PDT000700991.1	clinical	2008	NA	NA	United Kingdom	United Kingdom	NA	Homo sapiens	Homo sapiens	blood	NA	GCA_015447105.1	efaecium	17	1	1	1	1	1	1	1	1	0	0	0	TRUE	0	0	0	0	FALSE
PDT000700962.1	clinical	2005	NA	NA	United Kingdom	United Kingdom	NA	Homo sapiens	Homo sapiens	blood	NA	GCA_015447125.1	efaecium	202	1	1	1	1	7	1	1	1	0	0	0	TRUE	0	0	0	0	FALSE
PDT000700914.1	clinical	2009	NA	NA	United Kingdom	United Kingdom	NA	Homo sapiens	Homo sapiens	blood	NA	GCA_015447145.1	efaecium	17	1	1	1	1	1	1	1	0	0	0	0	FALSE	0	0	0	0	FALSE
PDT000700961.1	clinical	2005	NA	NA	United Kingdom	United Kingdom	NA	Homo sapiens	Homo sapiens	blood	NA	GCA_015447165.1	efaecium	18	1	1	1	5	1	1	7	0	0	0	0	FALSE	0	0	0	0	FALSE
PDT000700952.1	clinical	2003	NA	NA	United Kingdom	United Kingdom	NA	Homo sapiens	Homo sapiens	blood	NA	GCA_015447185.1	efaecium	132	1	1	1	12	1	1	7	0	0	0	0	FALSE	0	0	0	0	FALSE
PDT000700974.1	clinical	2001	NA	NA	United Kingdom	United Kingdom	NA	Homo sapiens	Homo sapiens	blood	NA	GCA_015447205.1	efaecium	17	1	1	1	1	1	1	1	1	0	0	0	TRUE	0	0	0	0	FALSE
PDT000700917.1	clinical	2006	NA	NA	United Kingdom	United Kingdom	NA	Homo sapiens	Homo sapiens	blood	NA	GCA_015447225.1	efaecium	18	1	1	1	5	1	1	7	0	0	0	0	FALSE	0	0	0	0	FALSE
PDT000700970.1	clinical	2008	NA	NA	United Kingdom	United Kingdom	NA	Homo sapiens	Homo sapiens	blood	NA	GCA_015447245.1	efaecium	203	1	1	1	1	20	1	15	1	0	0	0	TRUE	0	0	0	0	FALSE
PDT000700965.1	clinical	2003	NA	NA	United Kingdom	United Kingdom	NA	Homo sapiens	Homo sapiens	blood	NA	GCA_015447265.1	efaecium	17	1	1	1	1	1	1	1	0	0	0	0	FALSE	0	0	0	0	FALSE
PDT000700968.1	clinical	2008	NA	NA	United Kingdom	United Kingdom	NA	Homo sapiens	Homo sapiens	blood	NA	GCA_015447285.1	efaecium	18	1	1	1	5	1	1	7	0	0	0	0	FALSE	0	0	0	0	FALSE
PDT000700969.1	clinical	2011	NA	NA	United Kingdom	United Kingdom	NA	Homo sapiens	Homo sapiens	blood	NA	GCA_015447305.1	efaecium	78	1	1	1	1	1	1	15	0	0	0	0	FALSE	0	0	0	0	FALSE
PDT000700916.1	clinical	2006	NA	NA	United Kingdom	United Kingdom	NA	Homo sapiens	Homo sapiens	blood	NA	GCA_015447325.1	efaecium	132	1	1	1	12	1	1	7	0	1	0	0	TRUE	0	0	0	0	FALSE
PDT000700966.1	clinical	2001	NA	NA	United Kingdom	United Kingdom	NA	Homo sapiens	Homo sapiens	blood	NA	GCA_015447345.1	efaecium	17	1	1	1	1	1	1	1	1	0	0	0	TRUE	0	0	0	0	FALSE
PDT000700967.1	clinical	2001	NA	NA	United Kingdom	United Kingdom	NA	Homo sapiens	Homo sapiens	blood	NA	GCA_015447365.1	efaecium	132	1	1	1	12	1	1	7	0	0	0	0	FALSE	0	0	0	0	FALSE
PDT000700915.1	clinical	2004	NA	NA	United Kingdom	United Kingdom	NA	Homo sapiens	Homo sapiens	blood	NA	GCA_015447385.1	efaecium	18	1	1	1	5	1	1	7	0	0	0	0	FALSE	0	0	0	0	FALSE
PDT000700964.1	clinical	2003	NA	NA	United Kingdom	United Kingdom	NA	Homo sapiens	Homo sapiens	blood	NA	GCA_015447395.1	efaecium	18	1	1	1	5	1	1	7	0	0	0	0	FALSE	0	0	0	0	FALSE
PDT000700909.1	clinical	2002	NA	NA	United Kingdom	United Kingdom	NA	Homo sapiens	Homo sapiens	blood	NA	GCA_015447425.1	efaecium	16	2	1	1	1	1	1	1	0	0	0	0	FALSE	0	0	0	0	FALSE
PDT000700950.1	clinical	2003	NA	NA	United Kingdom	United Kingdom	NA	Homo sapiens	Homo sapiens	blood	NA	GCA_015447445.1	efaecium	132	1	1	1	12	1	1	7	0	1	0	0	TRUE	0	0	0	0	FALSE
PDT000700949.1	clinical	2002	NA	NA	United Kingdom	United Kingdom	NA	Homo sapiens	Homo sapiens	blood	NA	GCA_015447465.1	efaecium	16	2	1	1	1	1	1	1	1	0	0	0	TRUE	0	0	0	0	FALSE
PDT000700942.1	clinical	2010	NA	NA	United Kingdom	United Kingdom	NA	Homo sapiens	Homo sapiens	blood	NA	GCA_015447485.1	efaecium	78	1	1	1	1	1	1	15	1	0	0	0	TRUE	0	0	0	0	FALSE
PDT000700940.1	clinical	2011	NA	NA	United Kingdom	United Kingdom	NA	Homo sapiens	Homo sapiens	blood	NA	GCA_015447505.1	efaecium	203	1	1	1	1	20	1	15	1	0	0	0	TRUE	0	0	0	0	FALSE
PDT000700943.1	clinical	2004	NA	NA	United Kingdom	United Kingdom	NA	Homo sapiens	Homo sapiens	blood	NA	GCA_015447525.1	efaecium	17	1	1	1	1	1	1	1	0	0	0	0	FALSE	0	0	0	0	FALSE
PDT000700948.1	clinical	2003	NA	NA	United Kingdom	United Kingdom	NA	Homo sapiens	Homo sapiens	blood	NA	GCA_015447545.1	efaecium	18	1	1	1	5	1	1	7	0	0	0	0	FALSE	0	0	0	0	FALSE
PDT000700945.1	clinical	2001	NA	NA	United Kingdom	United Kingdom	NA	Homo sapiens	Homo sapiens	blood	NA	GCA_015447555.1	efaecium	17	1	1	1	1	1	1	1	1	0	0	0	TRUE	0	0	0	0	FALSE
PDT000700907.1	clinical	2010	NA	NA	United Kingdom	United Kingdom	NA	Homo sapiens	Homo sapiens	blood	NA	GCA_015447585.1	efaecium	18	1	1	1	5	1	1	7	0	0	0	0	FALSE	0	0	0	0	FALSE
PDT000700947.1	clinical	2002	NA	NA	United Kingdom	United Kingdom	NA	Homo sapiens	Homo sapiens	blood	NA	GCA_015447605.1	efaecium	18	1	1	1	5	1	1	7	0	0	0	0	FALSE	0	0	0	0	FALSE
PDT000700941.1	clinical	2008	NA	NA	United Kingdom	United Kingdom	NA	Homo sapiens	Homo sapiens	blood	NA	GCA_015447625.1	efaecium	412	1	1	44	1	20	1	15	0	0	0	0	FALSE	0	0	0	0	FALSE
PDT000700939.1	clinical	2005	NA	NA	United Kingdom	United Kingdom	NA	Homo sapiens	Homo sapiens	blood	NA	GCA_015447645.1	efaecium	132	1	1	1	12	1	1	7	0	1	0	0	TRUE	0	0	0	0	FALSE
PDT000700935.1	clinical	2003	NA	NA	United Kingdom	United Kingdom	NA	Homo sapiens	Homo sapiens	blood	NA	GCA_015447665.1	efaecium	17	1	1	1	1	1	1	1	0	0	0	0	FALSE	0	0	0	0	FALSE
PDT000700934.1	clinical	2006	NA	NA	United Kingdom	United Kingdom	NA	Homo sapiens	Homo sapiens	blood	NA	GCA_015447685.1	efaecium	18	1	1	1	5	1	1	7	0	0	0	0	FALSE	0	0	0	0	FALSE
PDT000700938.1	clinical	2006	NA	NA	United Kingdom	United Kingdom	NA	Homo sapiens	Homo sapiens	blood	NA	GCA_015447705.1	efaecium	18	1	1	1	5	1	1	7	1	0	0	0	TRUE	0	0	0	0	FALSE
PDT000700937.1	clinical	2005	NA	NA	United Kingdom	United Kingdom	NA	Homo sapiens	Homo sapiens	blood	NA	GCA_015447725.1	efaecium	132	1	1	1	12	1	1	7	0	1	0	0	TRUE	0	0	0	0	FALSE
PDT000700936.1	clinical	2006	NA	NA	United Kingdom	United Kingdom	NA	Homo sapiens	Homo sapiens	blood	NA	GCA_015447745.1	efaecium	203	1	1	1	1	20	1	15	0	0	0	0	FALSE	0	0	0	0	FALSE
PDT000700933.1	clinical	2011	NA	NA	United Kingdom	United Kingdom	NA	Homo sapiens	Homo sapiens	blood	NA	GCA_015447765.1	efaecium	203	1	1	1	1	20	1	15	0	0	0	0	FALSE	0	0	0	0	FALSE
PDT000700931.1	clinical	2002	NA	NA	United Kingdom	United Kingdom	NA	Homo sapiens	Homo sapiens	blood	NA	GCA_015447785.1	efaecium	18	1	1	1	5	1	1	7	0	0	0	0	FALSE	0	0	0	0	FALSE
PDT000700929.1	clinical	2004	NA	NA	United Kingdom	United Kingdom	NA	Homo sapiens	Homo sapiens	blood	NA	GCA_015447805.1	efaecium	78	1	1	1	1	1	1	15	0	0	0	0	FALSE	0	0	0	0	FALSE
PDT000700927.1	clinical	2011	NA	NA	United Kingdom	United Kingdom	NA	Homo sapiens	Homo sapiens	blood	NA	GCA_015447825.1	efaecium	192	1	1	1	1	7	1	15	1	0	0	0	TRUE	0	0	0	0	FALSE
PDT000700928.1	clinical	2005	NA	NA	United Kingdom	United Kingdom	NA	Homo sapiens	Homo sapiens	blood	NA	GCA_015447845.1	efaecium	1477	2	1	1	1	0	1	7	1	0	0	0	TRUE	0	0	0	0	FALSE
PDT000700932.1	clinical	2003	NA	NA	United Kingdom	United Kingdom	NA	Homo sapiens	Homo sapiens	blood	NA	GCA_015447865.1	efaecium	18	1	1	1	5	1	1	7	1	0	0	0	TRUE	0	0	0	0	FALSE
PDT000700926.1	clinical	2006	NA	NA	United Kingdom	United Kingdom	NA	Homo sapiens	Homo sapiens	blood	NA	GCA_015447885.1	efaecium	192	1	1	1	1	7	1	15	1	0	0	0	TRUE	0	0	0	0	FALSE
PDT000700922.1	clinical	2002	NA	NA	United Kingdom	United Kingdom	NA	Homo sapiens	Homo sapiens	blood	NA	GCA_015447905.1	efaecium	64	1	1	1	1	1	1	7	1	0	0	0	TRUE	0	0	0	0	FALSE
PDT000700921.1	clinical	2008	NA	NA	United Kingdom	United Kingdom	NA	Homo sapiens	Homo sapiens	blood	NA	GCA_015447925.1	efaecium	125	3	1	1	5	1	1	7	1	0	0	0	TRUE	0	0	0	0	FALSE
PDT000700920.1	clinical	2002	NA	NA	United Kingdom	United Kingdom	NA	Homo sapiens	Homo sapiens	blood	NA	GCA_015447945.1	efaecium	132	1	1	1	12	1	1	7	1	0	0	0	TRUE	0	0	0	0	FALSE
PDT000700918.1	clinical	2003	NA	NA	United Kingdom	United Kingdom	NA	Homo sapiens	Homo sapiens	blood	NA	GCA_015447965.1	efaecium	17	1	1	1	1	1	1	1	0	0	0	0	FALSE	0	0	0	0	FALSE
PDT000700919.1	clinical	2009	NA	NA	United Kingdom	United Kingdom	NA	Homo sapiens	Homo sapiens	blood	NA	GCA_015447985.1	efaecium	203	1	1	1	1	20	1	15	0	0	0	0	FALSE	0	0	0	0	FALSE
PDT000700906.1	clinical	2010	NA	NA	United Kingdom	United Kingdom	NA	Homo sapiens	Homo sapiens	blood	NA	GCA_015448005.1	efaecium	412	1	1	44	1	20	1	15	0	0	0	0	FALSE	0	0	0	0	FALSE
PDT000700905.1	clinical	2011	NA	NA	United Kingdom	United Kingdom	NA	Homo sapiens	Homo sapiens	blood	NA	GCA_015448025.1	efaecium	17	1	1	1	1	1	1	1	1	1	0	0	TRUE	0	0	0	0	FALSE
PDT000700910.1	clinical	2002	NA	NA	United Kingdom	United Kingdom	NA	Homo sapiens	Homo sapiens	blood	NA	GCA_015448045.1	efaecium	18	1	1	1	5	1	1	7	0	0	0	0	FALSE	0	0	0	0	FALSE
PDT000700904.1	clinical	2009	NA	NA	United Kingdom	United Kingdom	NA	Homo sapiens	Homo sapiens	blood	NA	GCA_015448065.1	efaecium	192	1	1	1	1	7	1	15	1	0	0	0	TRUE	0	0	0	0	FALSE
PDT000700901.1	clinical	2010	NA	NA	United Kingdom	United Kingdom	NA	Homo sapiens	Homo sapiens	blood	NA	GCA_015448105.1	efaecium	78	1	1	1	1	1	1	15	1	0	0	0	TRUE	0	0	0	0	FALSE
PDT000700899.1	clinical	2001	NA	NA	United Kingdom	United Kingdom	NA	Homo sapiens	Homo sapiens	blood	NA	GCA_015448125.1	efaecium	18	1	1	1	5	1	1	7	0	0	0	0	FALSE	0	0	0	0	FALSE
PDT000700900.1	clinical	2007	NA	NA	United Kingdom	United Kingdom	NA	Homo sapiens	Homo sapiens	blood	NA	GCA_015448145.1	efaecium	203	1	1	1	1	20	1	15	1	0	0	0	TRUE	0	0	0	0	FALSE
PDT000700896.1	clinical	2010	NA	NA	United Kingdom	United Kingdom	NA	Homo sapiens	Homo sapiens	blood	NA	GCA_015448165.1	efaecium	192	1	1	1	1	7	1	15	0	1	0	0	TRUE	0	0	0	0	FALSE
PDT000700898.1	clinical	2005	NA	NA	United Kingdom	United Kingdom	NA	Homo sapiens	Homo sapiens	blood	NA	GCA_015448185.1	efaecium	17	1	1	1	1	1	1	1	0	0	0	0	FALSE	0	0	0	0	FALSE
PDT000700912.1	clinical	2011	NA	NA	United Kingdom	United Kingdom	NA	Homo sapiens	Homo sapiens	blood	NA	GCA_015448485.1	efaecium	1032	1	1	44	12	1	1	9	0	0	0	0	FALSE	0	0	0	0	FALSE
PDT000700956.1	clinical	2006	NA	NA	United Kingdom	United Kingdom	NA	Homo sapiens	Homo sapiens	blood	NA	GCA_015448565.1	efaecium	202	1	1	1	1	7	1	1	0	0	0	0	FALSE	0	0	0	0	FALSE
PDT000700903.1	clinical	2002	NA	NA	United Kingdom	United Kingdom	NA	Homo sapiens	Homo sapiens	blood	NA	GCA_015448585.1	efaecium	17	1	1	1	1	1	1	1	0	0	0	0	FALSE	0	0	0	0	FALSE
PDT000700955.1	clinical	2004	NA	NA	United Kingdom	United Kingdom	NA	Homo sapiens	Homo sapiens	blood	NA	GCA_015448605.1	efaecium	17	1	1	1	1	1	1	1	0	0	0	0	FALSE	0	0	0	0	FALSE
PDT000700954.1	clinical	2007	NA	NA	United Kingdom	United Kingdom	NA	Homo sapiens	Homo sapiens	blood	NA	GCA_015448615.1	efaecium	78	1	1	1	1	1	1	15	1	0	0	0	TRUE	0	0	0	0	FALSE
PDT000700911.1	clinical	2006	NA	NA	United Kingdom	United Kingdom	NA	Homo sapiens	Homo sapiens	blood	NA	GCA_015448645.1	efaecium	412	1	1	44	1	20	1	15	1	0	0	0	TRUE	0	0	0	0	FALSE
PDT000700953.1	clinical	2006	NA	NA	United Kingdom	United Kingdom	NA	Homo sapiens	Homo sapiens	blood	NA	GCA_015448665.1	efaecium	18	1	1	1	5	1	1	7	1	0	0	0	TRUE	0	0	0	0	FALSE
PDT000700837.1	clinical	2009	NA	NA	United Kingdom	United Kingdom	NA	Homo sapiens	Homo sapiens	blood	NA	GCA_015448705.1	efaecium	203	1	1	1	1	20	1	15	1	0	0	0	TRUE	0	0	0	0	FALSE
PDT000700879.1	clinical	2005	NA	NA	United Kingdom	United Kingdom	NA	Homo sapiens	Homo sapiens	blood	NA	GCA_015448745.1	efaecium	17	1	1	1	1	1	1	1	0	0	0	0	FALSE	0	0	0	0	FALSE
PDT000700835.1	clinical	2006	NA	NA	United Kingdom	United Kingdom	NA	Homo sapiens	Homo sapiens	blood	NA	GCA_015448805.1	efaecium	412	1	1	44	1	20	1	15	0	0	0	0	FALSE	0	0	0	0	FALSE
PDT000700833.1	clinical	2009	NA	NA	United Kingdom	United Kingdom	NA	Homo sapiens	Homo sapiens	blood	NA	GCA_015448885.1	efaecium	192	1	1	1	1	7	1	15	0	0	0	0	FALSE	0	0	0	0	FALSE
PDT000700877.1	clinical	2006	NA	NA	United Kingdom	United Kingdom	NA	Homo sapiens	Homo sapiens	blood	NA	GCA_015448925.1	efaecium	18	1	1	1	5	1	1	7	0	0	0	0	FALSE	0	0	0	0	FALSE
PDT000700832.1	clinical	2003	NA	NA	United Kingdom	United Kingdom	NA	Homo sapiens	Homo sapiens	blood	NA	GCA_015448945.1	efaecium	16	2	1	1	1	1	1	1	1	0	0	0	TRUE	0	0	0	0	FALSE
PDT000700831.1	clinical	2006	NA	NA	United Kingdom	United Kingdom	NA	Homo sapiens	Homo sapiens	blood	NA	GCA_015448965.1	efaecium	18	1	1	1	5	1	1	7	1	0	0	0	TRUE	0	0	0	0	FALSE
PDT000700893.1	clinical	2002	NA	NA	United Kingdom	United Kingdom	NA	Homo sapiens	Homo sapiens	blood	NA	GCA_015448985.1	efaecium	431	2	1	1	1	1	1	7	1	0	0	0	TRUE	0	0	0	0	FALSE
PDT000700891.1	clinical	2007	NA	NA	United Kingdom	United Kingdom	NA	Homo sapiens	Homo sapiens	blood	NA	GCA_015449005.1	efaecium	202	1	1	1	1	7	1	1	0	1	0	0	TRUE	0	0	0	0	FALSE
PDT000700892.1	clinical	2003	NA	NA	United Kingdom	United Kingdom	NA	Homo sapiens	Homo sapiens	blood	NA	GCA_015449025.1	efaecium	1036	13	9	17	10	19	6	11	0	0	0	0	FALSE	0	0	0	0	FALSE
PDT000700894.1	clinical	2008	NA	NA	United Kingdom	United Kingdom	NA	Homo sapiens	Homo sapiens	blood	NA	GCA_015449045.1	efaecium	412	1	1	44	1	20	1	15	0	0	0	0	FALSE	0	0	0	0	FALSE
PDT000700829.1	clinical	2007	NA	NA	United Kingdom	United Kingdom	NA	Homo sapiens	Homo sapiens	blood	NA	GCA_015449065.1	efaecium	203	1	1	1	1	20	1	15	0	0	0	0	FALSE	0	0	0	0	FALSE
PDT000700887.1	clinical	2004	NA	NA	United Kingdom	United Kingdom	NA	Homo sapiens	Homo sapiens	blood	NA	GCA_015449085.1	efaecium	17	1	1	1	1	1	1	1	0	0	0	0	FALSE	0	0	0	0	FALSE
PDT000700890.1	clinical	2002	NA	NA	United Kingdom	United Kingdom	NA	Homo sapiens	Homo sapiens	blood	NA	GCA_015449105.1	efaecium	18	1	1	1	5	1	1	7	0	0	0	0	FALSE	0	0	0	0	FALSE
PDT000700886.1	clinical	2006	NA	NA	United Kingdom	United Kingdom	NA	Homo sapiens	Homo sapiens	blood	NA	GCA_015449125.1	efaecium	412	1	1	44	1	20	1	15	0	0	0	0	FALSE	0	0	0	0	FALSE
PDT000700889.1	clinical	2004	NA	NA	United Kingdom	United Kingdom	NA	Homo sapiens	Homo sapiens	blood	NA	GCA_015449145.1	efaecium	18	1	1	1	5	1	1	7	0	0	0	0	FALSE	0	0	0	0	FALSE
PDT000700885.1	clinical	2007	NA	NA	United Kingdom	United Kingdom	NA	Homo sapiens	Homo sapiens	blood	NA	GCA_015449165.1	efaecium	17	1	1	1	1	1	1	1	0	0	0	0	FALSE	0	0	0	0	FALSE
PDT000700838.1	clinical	2002	NA	NA	United Kingdom	United Kingdom	NA	Homo sapiens	Homo sapiens	blood	NA	GCA_015449185.1	efaecium	16	2	1	1	1	1	1	1	0	0	0	0	FALSE	0	0	0	0	FALSE
PDT000700839.1	clinical	2004	NA	NA	United Kingdom	United Kingdom	NA	Homo sapiens	Homo sapiens	blood	NA	GCA_015449205.1	efaecium	18	1	1	1	5	1	1	7	1	0	0	0	TRUE	0	0	0	0	FALSE
PDT000700834.1	clinical	2011	NA	NA	United Kingdom	United Kingdom	NA	Homo sapiens	Homo sapiens	blood	NA	GCA_015449225.1	efaecium	17	1	1	1	1	1	1	1	0	1	0	0	TRUE	0	0	0	0	FALSE
PDT000700884.1	clinical	2008	NA	NA	United Kingdom	United Kingdom	NA	Homo sapiens	Homo sapiens	blood	NA	GCA_015449245.1	efaecium	17	1	1	1	1	1	1	1	1	0	0	0	TRUE	0	0	0	0	FALSE
PDT000700869.1	clinical	2010	NA	NA	United Kingdom	United Kingdom	NA	Homo sapiens	Homo sapiens	blood	NA	GCA_015449265.1	efaecium	203	1	1	1	1	20	1	15	0	0	0	0	FALSE	0	0	0	0	FALSE
PDT000700860.1	clinical	2008	NA	NA	United Kingdom	United Kingdom	NA	Homo sapiens	Homo sapiens	blood	NA	GCA_015449285.1	efaecium	192	1	1	1	1	7	1	15	0	0	0	0	FALSE	0	0	0	0	FALSE
PDT000700864.1	clinical	2011	NA	NA	United Kingdom	United Kingdom	NA	Homo sapiens	Homo sapiens	blood	NA	GCA_015449305.1	efaecium	117	1	1	1	1	1	1	9	1	0	0	0	TRUE	0	0	0	0	FALSE
PDT000700863.1	clinical	2004	NA	NA	United Kingdom	United Kingdom	NA	Homo sapiens	Homo sapiens	blood	NA	GCA_015449325.1	efaecium	18	1	1	1	5	1	1	7	0	0	0	0	FALSE	0	0	0	0	FALSE
PDT000700867.1	clinical	2002	NA	NA	United Kingdom	United Kingdom	NA	Homo sapiens	Homo sapiens	blood	NA	GCA_015449345.1	efaecium	64	1	1	1	1	1	1	7	0	0	0	0	FALSE	0	0	0	0	FALSE
PDT000700862.1	clinical	2006	NA	NA	United Kingdom	United Kingdom	NA	Homo sapiens	Homo sapiens	blood	NA	GCA_015449365.1	efaecium	665	1	1	44	5	1	1	7	0	0	0	0	FALSE	0	0	0	0	FALSE
PDT000700859.1	clinical	2006	NA	NA	United Kingdom	United Kingdom	NA	Homo sapiens	Homo sapiens	blood	NA	GCA_015449385.1	efaecium	132	1	1	1	12	1	1	7	1	1	0	0	TRUE	0	0	0	0	FALSE
PDT000700861.1	clinical	2010	NA	NA	United Kingdom	United Kingdom	NA	Homo sapiens	Homo sapiens	blood	NA	GCA_015449405.1	efaecium	17	1	1	1	1	1	1	1	0	1	0	0	TRUE	0	0	0	0	FALSE
PDT000700858.1	clinical	2001	NA	NA	United Kingdom	United Kingdom	NA	Homo sapiens	Homo sapiens	blood	NA	GCA_015449425.1	efaecium	64	1	1	1	1	1	1	7	0	0	0	0	FALSE	0	0	0	0	FALSE
PDT000700854.1	clinical	2003	NA	NA	United Kingdom	United Kingdom	NA	Homo sapiens	Homo sapiens	blood	NA	GCA_015449445.1	efaecium	893	3	1	1	5	1	3	7	0	0	0	0	FALSE	0	0	0	0	FALSE
PDT000700857.1	clinical	2002	NA	NA	United Kingdom	United Kingdom	NA	Homo sapiens	Homo sapiens	blood	NA	GCA_015449465.1	efaecium	18	1	1	1	5	1	1	7	0	0	0	0	FALSE	0	0	0	0	FALSE
PDT000700855.1	clinical	2011	NA	NA	United Kingdom	United Kingdom	NA	Homo sapiens	Homo sapiens	blood	NA	GCA_015449485.1	efaecium	203	1	1	1	1	20	1	15	1	0	0	0	TRUE	0	0	0	0	FALSE
PDT000700853.1	clinical	2006	NA	NA	United Kingdom	United Kingdom	NA	Homo sapiens	Homo sapiens	blood	NA	GCA_015449505.1	efaecium	18	1	1	1	5	1	1	7	0	0	0	0	FALSE	0	0	0	0	FALSE
PDT000700851.1	clinical	2001	NA	NA	United Kingdom	United Kingdom	NA	Homo sapiens	Homo sapiens	blood	NA	GCA_015449525.1	efaecium	17	1	1	1	1	1	1	1	0	0	0	0	FALSE	0	0	0	0	FALSE
PDT000700849.1	clinical	2009	NA	NA	United Kingdom	United Kingdom	NA	Homo sapiens	Homo sapiens	blood	NA	GCA_015449545.1	efaecium	375	3	1	1	12	1	1	9	1	0	0	0	TRUE	0	0	0	0	FALSE
PDT000700850.1	clinical	2001	NA	NA	United Kingdom	United Kingdom	NA	Homo sapiens	Homo sapiens	blood	NA	GCA_015449565.1	efaecium	17	1	1	1	1	1	1	1	0	0	0	0	FALSE	0	0	0	0	FALSE
PDT000700852.1	clinical	2006	NA	NA	United Kingdom	United Kingdom	NA	Homo sapiens	Homo sapiens	blood	NA	GCA_015449585.1	efaecium	412	1	1	44	1	20	1	15	0	0	0	0	FALSE	0	0	0	0	FALSE
PDT000700847.1	clinical	2007	NA	NA	United Kingdom	United Kingdom	NA	Homo sapiens	Homo sapiens	blood	NA	GCA_015449605.1	efaecium	203	1	1	1	1	20	1	15	1	0	0	0	TRUE	0	0	0	0	FALSE
PDT000700848.1	clinical	2001	NA	NA	United Kingdom	United Kingdom	NA	Homo sapiens	Homo sapiens	blood	NA	GCA_015449625.1	efaecium	431	2	1	1	1	1	1	7	1	0	0	0	TRUE	0	0	0	0	FALSE
PDT000700846.1	clinical	2005	NA	NA	United Kingdom	United Kingdom	NA	Homo sapiens	Homo sapiens	blood	NA	GCA_015449645.1	efaecium	202	1	1	1	1	7	1	1	1	0	0	0	TRUE	0	0	0	0	FALSE
PDT000700841.1	clinical	2008	NA	NA	United Kingdom	United Kingdom	NA	Homo sapiens	Homo sapiens	blood	NA	GCA_015449665.1	efaecium	203	1	1	1	1	20	1	15	1	0	0	0	TRUE	0	0	0	0	FALSE
PDT000700844.1	clinical	2010	NA	NA	United Kingdom	United Kingdom	NA	Homo sapiens	Homo sapiens	blood	NA	GCA_015449685.1	efaecium	203	1	1	1	1	20	1	15	1	0	0	0	TRUE	0	0	0	0	FALSE
PDT000700842.1	clinical	2005	NA	NA	United Kingdom	United Kingdom	NA	Homo sapiens	Homo sapiens	blood	NA	GCA_015449705.1	efaecium	1042	72	1	1	1	1	1	1	1	0	0	0	TRUE	0	0	0	0	FALSE
PDT000700818.1	clinical	2008	NA	NA	United Kingdom	United Kingdom	NA	Homo sapiens	Homo sapiens	blood	NA	GCA_015449725.1	efaecium	203	1	1	1	1	20	1	15	1	0	0	0	TRUE	0	0	0	0	FALSE
PDT000700843.1	clinical	2001	NA	NA	United Kingdom	United Kingdom	NA	Homo sapiens	Homo sapiens	blood	NA	GCA_015449745.1	efaecium	64	1	1	1	1	1	1	7	1	0	0	0	TRUE	0	0	0	0	FALSE
PDT000700822.1	clinical	2002	NA	NA	United Kingdom	United Kingdom	NA	Homo sapiens	Homo sapiens	blood	NA	GCA_015449785.1	efaecium	64	1	1	1	1	1	1	7	1	0	0	0	TRUE	0	0	0	0	FALSE
PDT000700825.1	clinical	2004	NA	NA	United Kingdom	United Kingdom	NA	Homo sapiens	Homo sapiens	blood	NA	GCA_015449805.1	efaecium	18	1	1	1	5	1	1	7	1	0	0	0	TRUE	0	0	0	0	FALSE
PDT000700821.1	clinical	2005	NA	NA	United Kingdom	United Kingdom	NA	Homo sapiens	Homo sapiens	blood	NA	GCA_015449825.1	efaecium	1029	3	1	1	5	1	1	9	0	0	0	0	FALSE	0	0	0	0	FALSE
PDT000700817.1	clinical	2011	NA	NA	United Kingdom	United Kingdom	NA	Homo sapiens	Homo sapiens	blood	NA	GCA_015449845.1	efaecium	280	3	1	1	1	1	1	1	1	0	0	0	TRUE	0	0	0	0	FALSE
PDT000700808.1	clinical	2005	NA	NA	United Kingdom	United Kingdom	NA	Homo sapiens	Homo sapiens	blood	NA	GCA_015449865.1	efaecium	202	1	1	1	1	7	1	1	1	0	0	0	TRUE	0	0	0	0	FALSE
PDT000700807.1	clinical	2001	NA	NA	United Kingdom	United Kingdom	NA	Homo sapiens	Homo sapiens	blood	NA	GCA_015449885.1	efaecium	17	1	1	1	1	1	1	1	0	0	0	0	FALSE	0	0	0	0	FALSE
PDT000700880.1	clinical	2002	NA	NA	United Kingdom	United Kingdom	NA	Homo sapiens	Homo sapiens	blood	NA	GCA_015449905.1	efaecium	431	2	1	1	1	1	1	7	1	0	0	0	TRUE	0	0	0	0	FALSE
PDT000700873.1	clinical	2002	NA	NA	United Kingdom	United Kingdom	NA	Homo sapiens	Homo sapiens	blood	NA	GCA_015449925.1	efaecium	202	1	1	1	1	7	1	1	1	0	0	0	TRUE	0	0	0	0	FALSE
PDT000700796.1	clinical	2006	NA	NA	United Kingdom	United Kingdom	NA	Homo sapiens	Homo sapiens	blood	NA	GCA_015449965.1	efaecium	18	1	1	1	5	1	1	7	0	0	0	0	FALSE	0	0	0	0	FALSE
PDT000700828.1	clinical	2010	NA	NA	United Kingdom	United Kingdom	NA	Homo sapiens	Homo sapiens	blood	NA	GCA_015449985.1	efaecium	412	1	1	44	1	20	1	15	1	0	0	0	TRUE	0	0	0	0	FALSE
PDT000700799.1	clinical	2007	NA	NA	United Kingdom	United Kingdom	NA	Homo sapiens	Homo sapiens	blood	NA	GCA_015450005.1	efaecium	665	1	1	44	5	1	1	7	0	0	0	0	FALSE	0	0	0	0	FALSE
PDT000700826.1	clinical	2004	NA	NA	United Kingdom	United Kingdom	NA	Homo sapiens	Homo sapiens	blood	NA	GCA_015450045.1	efaecium	17	1	1	1	1	1	1	1	0	0	0	0	FALSE	0	0	0	0	FALSE
PDT000700811.1	clinical	2010	NA	NA	United Kingdom	United Kingdom	NA	Homo sapiens	Homo sapiens	blood	NA	GCA_015450085.1	efaecium	280	3	1	1	1	1	1	1	1	0	0	0	TRUE	0	0	0	0	FALSE
PDT000700813.1	clinical	2006	NA	NA	United Kingdom	United Kingdom	NA	Homo sapiens	Homo sapiens	blood	NA	GCA_015450105.1	efaecium	280	3	1	1	1	1	1	1	0	0	0	0	FALSE	0	0	0	0	FALSE
PDT000700810.1	clinical	2011	NA	NA	United Kingdom	United Kingdom	NA	Homo sapiens	Homo sapiens	blood	NA	GCA_015450125.1	efaecium	80	1	1	1	12	1	1	9	0	0	0	0	FALSE	0	0	0	0	FALSE
PDT000700815.1	clinical	2004	NA	NA	United Kingdom	United Kingdom	NA	Homo sapiens	Homo sapiens	blood	NA	GCA_015450145.1	efaecium	202	1	1	1	1	7	1	1	1	0	0	0	TRUE	0	0	0	0	FALSE
PDT000700812.1	clinical	2010	NA	NA	United Kingdom	United Kingdom	NA	Homo sapiens	Homo sapiens	blood	NA	GCA_015450165.1	efaecium	192	1	1	1	1	7	1	15	0	0	0	0	FALSE	0	0	0	0	FALSE
PDT000700814.1	clinical	2010	NA	NA	United Kingdom	United Kingdom	NA	Homo sapiens	Homo sapiens	blood	NA	GCA_015450185.1	efaecium	17	1	1	1	1	1	1	1	1	1	0	0	TRUE	0	0	0	0	FALSE
PDT000700805.1	clinical	2010	NA	NA	United Kingdom	United Kingdom	NA	Homo sapiens	Homo sapiens	blood	NA	GCA_015450205.1	efaecium	192	1	1	1	1	7	1	15	0	0	0	0	FALSE	0	0	0	0	FALSE
PDT000700809.1	clinical	2007	NA	NA	United Kingdom	United Kingdom	NA	Homo sapiens	Homo sapiens	blood	NA	GCA_015450225.1	efaecium	186	2	1	1	5	1	1	7	1	0	0	0	TRUE	0	0	0	0	FALSE
PDT000700803.1	clinical	2007	NA	NA	United Kingdom	United Kingdom	NA	Homo sapiens	Homo sapiens	blood	NA	GCA_015450245.1	efaecium	17	1	1	1	1	1	1	1	0	1	0	0	TRUE	0	0	0	0	FALSE
PDT000700801.1	clinical	2001	NA	NA	United Kingdom	United Kingdom	NA	Homo sapiens	Homo sapiens	blood	NA	GCA_015450265.1	efaecium	17	1	1	1	1	1	1	1	0	0	0	0	FALSE	0	0	0	0	FALSE
PDT000700806.1	clinical	2010	NA	NA	United Kingdom	United Kingdom	NA	Homo sapiens	Homo sapiens	blood	NA	GCA_015450285.1	efaecium	412	1	1	44	1	20	1	15	0	0	0	0	FALSE	0	0	0	0	FALSE
PDT000700802.1	clinical	2003	NA	NA	United Kingdom	United Kingdom	NA	Homo sapiens	Homo sapiens	blood	NA	GCA_015450345.1	efaecium	17	1	1	1	1	1	1	1	1	0	0	0	TRUE	0	0	0	0	FALSE
PDT000700794.1	clinical	2008	NA	NA	United Kingdom	United Kingdom	NA	Homo sapiens	Homo sapiens	blood	NA	GCA_015450365.1	efaecium	18	1	1	1	5	1	1	7	1	0	0	0	TRUE	0	0	0	0	FALSE
PDT000700786.1	clinical	2005	NA	NA	United Kingdom	United Kingdom	NA	Homo sapiens	Homo sapiens	blood	NA	GCA_015450385.1	efaecium	17	1	1	1	1	1	1	1	1	0	0	0	TRUE	0	0	0	0	FALSE
PDT000700800.1	clinical	2005	NA	NA	United Kingdom	United Kingdom	NA	Homo sapiens	Homo sapiens	blood	NA	GCA_015450405.1	efaecium	202	1	1	1	1	7	1	1	0	0	0	0	FALSE	0	0	0	0	FALSE
PDT000700795.1	clinical	2011	NA	NA	United Kingdom	United Kingdom	NA	Homo sapiens	Homo sapiens	blood	NA	GCA_015450445.1	efaecium	412	1	1	44	1	20	1	15	0	0	0	0	FALSE	0	0	0	0	FALSE
PDT000700792.1	clinical	2003	NA	NA	United Kingdom	United Kingdom	NA	Homo sapiens	Homo sapiens	blood	NA	GCA_015450465.1	efaecium	17	1	1	1	1	1	1	1	1	0	0	0	TRUE	0	0	0	0	FALSE
PDT000700785.1	clinical	2006	NA	NA	United Kingdom	United Kingdom	NA	Homo sapiens	Homo sapiens	blood	NA	GCA_015450505.1	efaecium	78	1	1	1	1	1	1	15	1	0	0	0	TRUE	0	0	0	0	FALSE
PDT000700790.1	clinical	2002	NA	NA	United Kingdom	United Kingdom	NA	Homo sapiens	Homo sapiens	blood	NA	GCA_015450515.1	efaecium	16	2	1	1	1	1	1	1	0	0	0	0	FALSE	0	0	0	0	FALSE
PDT000700789.1	clinical	2006	NA	NA	United Kingdom	United Kingdom	NA	Homo sapiens	Homo sapiens	blood	NA	GCA_015450545.1	efaecium	17	1	1	1	1	1	1	1	1	0	0	0	TRUE	0	0	0	0	FALSE
PDT000700784.1	clinical	2004	NA	NA	United Kingdom	United Kingdom	NA	Homo sapiens	Homo sapiens	blood	NA	GCA_015450565.1	efaecium	18	1	1	1	5	1	1	7	1	0	0	0	TRUE	0	0	0	0	FALSE
PDT000700791.1	clinical	2004	NA	NA	United Kingdom	United Kingdom	NA	Homo sapiens	Homo sapiens	blood	NA	GCA_015450585.1	efaecium	132	1	1	1	12	1	1	7	0	1	0	0	TRUE	0	0	0	0	FALSE
PDT000700783.1	clinical	2005	NA	NA	United Kingdom	United Kingdom	NA	Homo sapiens	Homo sapiens	blood	NA	GCA_015450685.1	efaecium	1477	2	1	1	1	0	1	7	1	0	0	0	TRUE	0	0	0	0	FALSE
PDT000700819.1	clinical	2008	NA	NA	United Kingdom	United Kingdom	NA	Homo sapiens	Homo sapiens	blood	NA	GCA_015451385.1	efaecium	18	1	1	1	5	1	1	7	0	0	0	0	FALSE	0	0	0	0	FALSE
PDT000700872.1	clinical	2010	NA	NA	United Kingdom	United Kingdom	NA	Homo sapiens	Homo sapiens	blood	NA	GCA_015454775.1	efaecium	117	1	1	1	1	1	1	9	1	0	0	0	TRUE	0	0	0	0	FALSE
PDT000700878.1	clinical	2011	NA	NA	United Kingdom	United Kingdom	NA	Homo sapiens	Homo sapiens	blood	NA	GCA_015454805.1	efaecium	17	1	1	1	1	1	1	1	1	0	0	0	TRUE	0	0	0	0	FALSE
PDT000700875.1	clinical	2002	NA	NA	United Kingdom	United Kingdom	NA	Homo sapiens	Homo sapiens	blood	NA	GCA_015454825.1	efaecium	64	1	1	1	1	1	1	7	1	0	0	0	TRUE	0	0	0	0	FALSE
PDT000700871.1	clinical	2011	NA	NA	United Kingdom	United Kingdom	NA	Homo sapiens	Homo sapiens	blood	NA	GCA_015454845.1	efaecium	64	1	1	1	1	1	1	7	0	0	0	0	FALSE	0	0	0	0	FALSE
PDT000700882.1	clinical	2006	NA	NA	United Kingdom	United Kingdom	NA	Homo sapiens	Homo sapiens	blood	NA	GCA_015454865.1	efaecium	78	1	1	1	1	1	1	15	1	0	0	0	TRUE	0	0	0	0	FALSE
PDT000700870.1	clinical	2003	NA	NA	United Kingdom	United Kingdom	NA	Homo sapiens	Homo sapiens	blood	NA	GCA_015454885.1	efaecium	17	1	1	1	1	1	1	1	1	0	0	0	TRUE	0	0	0	0	FALSE
PDT000700868.1	clinical	2010	NA	NA	United Kingdom	United Kingdom	NA	Homo sapiens	Homo sapiens	blood	NA	GCA_015454905.1	efaecium	78	1	1	1	1	1	1	15	1	0	0	0	TRUE	0	0	0	0	FALSE
PDT000696506.1	clinical	2018	4	24	Switzerland	Switzerland	NA	Homo sapiens	Homo sapiens	blood	NA	GCA_015471785.1	efaecium	796	1	1	1	1	20	1	4	0	1	0	0	TRUE	0	0	0	0	FALSE
PDT000696422.1	clinical	2018	1	4	Switzerland	Switzerland	NA	Homo sapiens	Homo sapiens	blood	NA	GCA_015473285.1	efaecium	796	1	1	1	1	20	1	4	0	1	0	0	TRUE	0	0	0	0	FALSE
PDT000694357.1	clinical	2013	NA	NA	Denmark	Denmark	NA	Homo sapiens	Homo sapiens	blood	NA	GCA_015495075.1	efaecium	80	1	1	1	12	1	1	9	1	0	0	0	TRUE	0	0	0	0	FALSE
PDT000694343.1	clinical	2014	NA	NA	Denmark	Denmark	NA	Homo sapiens	Homo sapiens	blood	NA	GCA_015495235.1	efaecium	18	1	1	1	5	1	1	7	1	0	0	0	TRUE	0	0	0	0	FALSE
PDT000694056.1	clinical	2013	4	15	Australia	Australia	NA	Homo sapiens	Homo sapiens	blood	NA	GCA_015495975.1	efaecium	17	1	1	1	1	1	1	1	0	0	0	0	FALSE	0	0	0	0	FALSE
PDT000694053.1	clinical	2012	8	24	Australia	Australia	NA	Homo sapiens	Homo sapiens	blood	NA	GCA_015496435.1	efaecium	17	1	1	1	1	1	1	1	0	0	0	0	FALSE	0	0	0	0	FALSE
PDT000694079.1	clinical	2011	9	1	Australia	Australia	NA	Homo sapiens	Homo sapiens	blood	NA	GCA_015496555.1	efaecium	341	5	1	1	1	1	1	15	0	1	0	0	TRUE	0	0	0	0	FALSE
PDT000694081.1	clinical	2011	11	26	Australia	Australia	NA	Homo sapiens	Homo sapiens	blood	NA	GCA_015496575.1	efaecium	341	5	1	1	1	1	1	15	0	1	0	0	TRUE	0	0	0	0	FALSE
PDT000694080.1	clinical	2011	9	11	Australia	Australia	NA	Homo sapiens	Homo sapiens	blood	NA	GCA_015496655.1	efaecium	555	1	1	1	1	1	1	4	0	0	0	0	FALSE	0	0	0	0	FALSE
PDT000694078.1	clinical	2011	8	19	Australia	Australia	NA	Homo sapiens	Homo sapiens	blood	NA	GCA_015496675.1	efaecium	341	5	1	1	1	1	1	15	0	1	0	0	TRUE	0	0	0	0	FALSE
PDT000694077.1	clinical	2011	6	10	Australia	Australia	NA	Homo sapiens	Homo sapiens	blood	NA	GCA_015496685.1	efaecium	414	5	1	1	1	20	1	15	0	0	0	0	FALSE	0	0	0	0	FALSE
PDT000694072.1	clinical	2011	2	2	Australia	Australia	NA	Homo sapiens	Homo sapiens	blood	NA	GCA_015496715.1	efaecium	341	5	1	1	1	1	1	15	0	0	0	0	FALSE	0	0	0	0	FALSE
PDT000694057.1	clinical	2013	5	10	Australia	Australia	NA	Homo sapiens	Homo sapiens	blood	NA	GCA_015496735.1	efaecium	203	1	1	1	1	20	1	15	0	1	0	0	TRUE	0	0	0	0	FALSE
PDT000694075.1	clinical	2011	4	18	Australia	Australia	NA	Homo sapiens	Homo sapiens	blood	NA	GCA_015496755.1	efaecium	341	5	1	1	1	1	1	15	0	1	0	0	TRUE	0	0	0	0	FALSE
PDT000694076.1	clinical	2011	5	7	Australia	Australia	NA	Homo sapiens	Homo sapiens	blood	NA	GCA_015496775.1	efaecium	555	1	1	1	1	1	1	4	0	0	0	0	FALSE	0	0	0	0	FALSE
PDT000694074.1	clinical	2011	4	17	Australia	Australia	NA	Homo sapiens	Homo sapiens	blood	NA	GCA_015496795.1	efaecium	341	5	1	1	1	1	1	15	0	1	0	0	TRUE	0	0	0	0	FALSE
PDT000694073.1	clinical	2011	2	9	Australia	Australia	NA	Homo sapiens	Homo sapiens	blood	NA	GCA_015496815.1	efaecium	555	1	1	1	1	1	1	4	0	0	0	0	FALSE	0	0	0	0	FALSE
PDT000694071.1	clinical	2011	1	23	Australia	Australia	NA	Homo sapiens	Homo sapiens	blood	NA	GCA_015496835.1	efaecium	555	1	1	1	1	1	1	4	0	0	0	0	FALSE	0	0	0	0	FALSE
PDT000694055.1	clinical	2013	2	6	Australia	Australia	NA	Homo sapiens	Homo sapiens	blood	NA	GCA_015496855.1	efaecium	796	1	1	1	1	20	1	4	0	1	0	0	TRUE	0	0	0	0	FALSE
PDT000694054.1	clinical	2012	12	2	Australia	Australia	NA	Homo sapiens	Homo sapiens	blood	NA	GCA_015496875.1	efaecium	796	1	1	1	1	20	1	4	0	1	0	0	TRUE	0	0	0	0	FALSE
PDT000694062.1	clinical	2014	6	18	Australia	Australia	NA	Homo sapiens	Homo sapiens	blood	NA	GCA_015497015.1	efaecium	796	1	1	1	1	20	1	4	0	1	0	0	TRUE	0	0	0	0	FALSE
PDT000694061.1	clinical	2014	2	2	Australia	Australia	NA	Homo sapiens	Homo sapiens	blood	NA	GCA_015497075.1	efaecium	796	1	1	1	1	20	1	4	0	1	0	0	TRUE	0	0	0	0	FALSE
PDT000694060.1	clinical	2013	10	12	Australia	Australia	NA	Homo sapiens	Homo sapiens	blood	NA	GCA_015497095.1	efaecium	796	1	1	1	1	20	1	4	0	1	0	0	TRUE	0	0	0	0	FALSE
PDT000694059.1	clinical	2013	9	29	Australia	Australia	NA	Homo sapiens	Homo sapiens	blood	NA	GCA_015497115.1	efaecium	1005	1	1	1	1	20	36	15	0	0	0	0	FALSE	0	0	0	0	FALSE
PDT000694058.1	clinical	2013	8	28	Australia	Australia	NA	Homo sapiens	Homo sapiens	blood	NA	GCA_015497135.1	efaecium	555	1	1	1	1	1	1	4	0	0	0	0	FALSE	0	0	0	0	FALSE
PDT000694049.1	clinical	2011	12	21	Australia	Australia	NA	Homo sapiens	Homo sapiens	blood	NA	GCA_015497155.1	efaecium	341	5	1	1	1	1	1	15	0	0	0	0	FALSE	0	0	0	0	FALSE
PDT000694052.1	clinical	2012	8	11	Australia	Australia	NA	Homo sapiens	Homo sapiens	blood	NA	GCA_015497175.1	efaecium	203	1	1	1	1	20	1	15	0	1	0	0	TRUE	0	0	0	0	FALSE
PDT000694050.1	clinical	2012	3	10	Australia	Australia	NA	Homo sapiens	Homo sapiens	blood	NA	GCA_015497195.1	efaecium	203	1	1	1	1	20	1	15	0	0	0	0	FALSE	0	0	0	0	FALSE
PDT000694048.1	clinical	2011	9	13	Australia	Australia	NA	Homo sapiens	Homo sapiens	blood	NA	GCA_015497235.1	efaecium	341	5	1	1	1	1	1	15	0	0	0	0	FALSE	0	0	0	0	FALSE
PDT000694046.1	clinical	2011	7	29	Australia	Australia	NA	Homo sapiens	Homo sapiens	blood	NA	GCA_015497255.1	efaecium	203	1	1	1	1	20	1	15	0	0	0	0	FALSE	0	0	0	0	FALSE
PDT000694051.1	clinical	2012	5	3	Australia	Australia	NA	Homo sapiens	Homo sapiens	blood	NA	GCA_015497275.1	efaecium	796	1	1	1	1	20	1	4	0	1	0	0	TRUE	0	0	0	0	FALSE
PDT000694047.1	clinical	2011	9	7	Australia	Australia	NA	Homo sapiens	Homo sapiens	blood	NA	GCA_015497295.1	efaecium	17	1	1	1	1	1	1	1	0	0	0	0	FALSE	0	0	0	0	FALSE
PDT000694044.1	clinical	2011	1	11	Australia	Australia	NA	Homo sapiens	Homo sapiens	blood	NA	GCA_015497315.1	efaecium	17	1	1	1	1	1	1	1	0	0	0	0	FALSE	0	0	0	0	FALSE
PDT000694039.1	clinical	2001	5	8	Australia	Australia	NA	Homo sapiens	Homo sapiens	blood	NA	GCA_015497335.1	efaecium	17	1	1	1	1	1	1	1	0	0	0	0	FALSE	0	0	0	0	FALSE
PDT000694045.1	clinical	2011	1	14	Australia	Australia	NA	Homo sapiens	Homo sapiens	blood	NA	GCA_015497355.1	efaecium	203	1	1	1	1	20	1	15	0	1	0	0	TRUE	0	0	0	0	FALSE
PDT000694038.1	clinical	2006	12	22	Australia	Australia	NA	Homo sapiens	Homo sapiens	blood	NA	GCA_015497375.1	efaecium	203	1	1	1	1	20	1	15	0	0	0	0	FALSE	0	0	0	0	FALSE
PDT000694042.1	clinical	2010	9	2	Australia	Australia	NA	Homo sapiens	Homo sapiens	blood	NA	GCA_015497395.1	efaecium	17	1	1	1	1	1	1	1	0	0	0	0	FALSE	0	0	0	0	FALSE
PDT000694036.1	clinical	2005	4	9	Australia	Australia	NA	Homo sapiens	Homo sapiens	blood	NA	GCA_015497415.1	efaecium	17	1	1	1	1	1	1	1	0	0	0	0	FALSE	0	0	0	0	FALSE
PDT000694037.1	clinical	2005	8	2	Australia	Australia	NA	Homo sapiens	Homo sapiens	blood	NA	GCA_015497435.1	efaecium	17	1	1	1	1	1	1	1	0	0	0	0	FALSE	0	0	0	0	FALSE
PDT000694035.1	clinical	2004	12	22	Australia	Australia	NA	Homo sapiens	Homo sapiens	blood	NA	GCA_015497475.1	efaecium	17	1	1	1	1	1	1	1	0	0	0	0	FALSE	0	0	0	0	FALSE
PDT000694033.1	clinical	2000	2	21	Australia	Australia	NA	Homo sapiens	Homo sapiens	blood	NA	GCA_015497495.1	efaecium	50	1	6	6	1	1	1	15	1	0	0	0	TRUE	0	0	0	0	FALSE
PDT000694031.1	clinical	1998	7	18	Australia	Australia	NA	Homo sapiens	Homo sapiens	blood	NA	GCA_015497595.1	efaecium	17	1	1	1	1	1	1	1	0	0	0	0	FALSE	0	0	0	0	FALSE
PDT000893093.1	clinical	2015	NA	NA	Brazil	Brazil	NA	Homo sapiens	Homo sapiens	blood	Blood infection	GCA_015538455.1	efaecium	896	2	1	44	1	20	1	15	1	0	0	0	TRUE	0	0	0	0	FALSE
PDT000893098.1	clinical	2015	NA	NA	Brazil	Brazil	NA	Homo sapiens	Homo sapiens	blood	Blood infection	GCA_015538545.1	efaecium	963	2	1	44	1	11	1	15	1	0	0	0	TRUE	0	0	0	0	FALSE
PDT000893100.1	clinical	2015	NA	NA	Brazil	Brazil	NA	Homo sapiens	Homo sapiens	blood	Blood infection	GCA_015538595.1	efaecium	896	2	1	44	1	20	1	15	1	0	0	0	TRUE	0	0	0	0	FALSE
PDT000893102.1	clinical	2014	NA	NA	Brazil	Brazil	NA	Homo sapiens	Homo sapiens	blood	Blood infection	GCA_015538635.1	efaecium	963	2	1	44	1	11	1	15	1	0	0	0	TRUE	0	0	0	0	FALSE
PDT000893106.1	clinical	2012	NA	NA	Brazil	Brazil	NA	Homo sapiens	Homo sapiens	blood	Blood infection	GCA_015538725.1	efaecium	412	1	1	44	1	20	1	15	0	0	0	0	FALSE	0	0	0	0	FALSE
PDT000893108.1	clinical	2012	NA	NA	Brazil	Brazil	NA	Homo sapiens	Homo sapiens	blood	Blood infection	GCA_015538755.1	efaecium	412	1	1	44	1	20	1	15	0	0	0	0	FALSE	0	0	0	0	FALSE
PDT000893112.1	clinical	2009	NA	NA	Brazil	Brazil	NA	Homo sapiens	Homo sapiens	blood	Blood infection	GCA_015538845.1	efaecium	412	1	1	44	1	20	1	15	1	0	0	0	TRUE	0	0	0	0	FALSE
PDT000893117.1	clinical	2009	NA	NA	Brazil	Brazil	NA	Homo sapiens	Homo sapiens	blood	Blood infection	GCA_015538935.1	efaecium	412	1	1	44	1	20	1	15	1	0	0	0	TRUE	0	0	0	0	FALSE
PDT000902263.1	clinical	2019	NA	NA	USA: Pittsburgh, Pennsylvania	USA	Pittsburgh, Pennsylvania	Homo sapiens	Homo sapiens	blood	NA	GCA_015705355.1	efaecium	17	1	1	1	1	1	1	1	1	0	0	0	TRUE	0	0	0	0	FALSE
PDT000902272.1	clinical	2019	NA	NA	USA: Pittsburgh, Pennsylvania	USA	Pittsburgh, Pennsylvania	Homo sapiens	Homo sapiens	blood	NA	GCA_015705545.1	efaecium	664	2	1	44	1	1	1	1	1	0	0	0	TRUE	0	0	0	0	FALSE
PDT000902276.1	clinical	2018	NA	NA	USA: Pittsburgh, Pennsylvania	USA	Pittsburgh, Pennsylvania	Homo sapiens	Homo sapiens	blood	NA	GCA_015705635.1	efaecium	17	1	1	1	1	1	1	1	1	0	0	0	TRUE	0	0	0	0	FALSE
PDT000907094.1	clinical	2018	NA	NA	USA: Pittsburgh, Pennsylvania	USA	Pittsburgh, Pennsylvania	Homo sapiens	Homo sapiens	blood	NA	GCA_015769715.1	efaecium	17	1	1	1	1	1	1	1	1	0	0	0	TRUE	0	0	0	0	FALSE
PDT000907290.1	clinical	2017	NA	NA	USA: Pittsburgh, Pennsylvania	USA	Pittsburgh, Pennsylvania	Homo sapiens	Homo sapiens	blood	NA	GCA_015773745.1	efaecium	412	1	1	44	1	20	1	15	1	0	0	0	TRUE	0	0	0	0	FALSE
PDT000913052.1	clinical	2017	NA	NA	USA: Pittsburgh, Pennsylvania	USA	Pittsburgh, Pennsylvania	Homo sapiens	Homo sapiens	blood	NA	GCA_015992665.1	efaecium	736	3	1	44	1	1	1	1	1	0	0	0	TRUE	0	0	0	0	FALSE
PDT000913120.1	clinical	2017	NA	NA	USA: Pittsburgh, Pennsylvania	USA	Pittsburgh, Pennsylvania	Homo sapiens	Homo sapiens	blood	NA	GCA_015994025.1	efaecium	736	3	1	44	1	1	1	1	1	0	0	0	TRUE	0	0	0	0	FALSE
PDT000913145.1	clinical	2017	NA	NA	USA: Pittsburgh, Pennsylvania	USA	Pittsburgh, Pennsylvania	Homo sapiens	Homo sapiens	blood	NA	GCA_015994525.1	efaecium	17	1	1	1	1	1	1	1	1	0	0	0	TRUE	0	0	0	0	FALSE
PDT000913147.1	clinical	2017	NA	NA	USA: Pittsburgh, Pennsylvania	USA	Pittsburgh, Pennsylvania	Homo sapiens	Homo sapiens	blood	NA	GCA_015994565.1	efaecium	17	1	1	1	1	1	1	1	1	0	0	0	TRUE	0	0	0	0	FALSE
PDT000913154.1	clinical	2017	NA	NA	USA: Pittsburgh, Pennsylvania	USA	Pittsburgh, Pennsylvania	Homo sapiens	Homo sapiens	blood	NA	GCA_015994705.1	efaecium	736	3	1	44	1	1	1	1	1	0	0	0	TRUE	0	0	0	0	FALSE
PDT000913159.1	clinical	2017	NA	NA	USA: Pittsburgh, Pennsylvania	USA	Pittsburgh, Pennsylvania	Homo sapiens	Homo sapiens	blood	NA	GCA_015994805.1	efaecium	1471	1	1	1	1	130	1	1	1	0	0	0	TRUE	0	0	0	0	FALSE
PDT000913164.1	clinical	2017	NA	NA	USA: Pittsburgh, Pennsylvania	USA	Pittsburgh, Pennsylvania	Homo sapiens	Homo sapiens	blood	NA	GCA_015994905.1	efaecium	18	1	1	1	5	1	1	7	1	0	0	0	TRUE	0	0	0	0	FALSE
PDT000913174.1	clinical	2017	NA	NA	USA: Pittsburgh, Pennsylvania	USA	Pittsburgh, Pennsylvania	Homo sapiens	Homo sapiens	blood	NA	GCA_015995105.1	efaecium	17	1	1	1	1	1	1	1	1	0	0	0	TRUE	0	0	0	0	FALSE
PDT000913175.1	clinical	2017	NA	NA	USA: Pittsburgh, Pennsylvania	USA	Pittsburgh, Pennsylvania	Homo sapiens	Homo sapiens	blood	NA	GCA_015995125.1	efaecium	736	3	1	44	1	1	1	1	1	0	0	0	TRUE	0	0	0	0	FALSE
PDT000913177.1	clinical	2017	NA	NA	USA: Pittsburgh, Pennsylvania	USA	Pittsburgh, Pennsylvania	Homo sapiens	Homo sapiens	blood	NA	GCA_015995165.1	efaecium	1473	1	1	44	1	130	1	1	1	0	0	0	TRUE	0	0	0	0	FALSE
PDT000913181.1	clinical	2017	NA	NA	USA: Pittsburgh, Pennsylvania	USA	Pittsburgh, Pennsylvania	Homo sapiens	Homo sapiens	blood	NA	GCA_015995225.1	efaecium	736	3	1	44	1	1	1	1	1	0	0	0	TRUE	0	0	0	0	FALSE
PDT000913182.1	clinical	2017	NA	NA	USA: Pittsburgh, Pennsylvania	USA	Pittsburgh, Pennsylvania	Homo sapiens	Homo sapiens	blood	NA	GCA_015995265.1	efaecium	1398	98	1	1	1	130	1	1	1	0	0	0	TRUE	0	0	0	0	FALSE
PDT000913183.1	clinical	2017	NA	NA	USA: Pittsburgh, Pennsylvania	USA	Pittsburgh, Pennsylvania	Homo sapiens	Homo sapiens	blood	NA	GCA_015995285.1	efaecium	1471	1	1	1	1	130	1	1	1	0	0	0	TRUE	0	0	0	0	FALSE
PDT000913192.1	clinical	2017	NA	NA	USA: Pittsburgh, Pennsylvania	USA	Pittsburgh, Pennsylvania	Homo sapiens	Homo sapiens	blood	NA	GCA_015995465.1	efaecium	17	1	1	1	1	1	1	1	1	0	0	0	TRUE	0	0	0	0	FALSE
PDT000913194.1	clinical	2017	NA	NA	USA: Pittsburgh, Pennsylvania	USA	Pittsburgh, Pennsylvania	Homo sapiens	Homo sapiens	blood	NA	GCA_015995505.1	efaecium	18	1	1	1	5	1	1	7	1	0	0	0	TRUE	0	0	0	0	FALSE
PDT000913200.1	clinical	2017	NA	NA	USA: Pittsburgh, Pennsylvania	USA	Pittsburgh, Pennsylvania	Homo sapiens	Homo sapiens	blood	NA	GCA_015995625.1	efaecium	1471	1	1	1	1	130	1	1	1	0	0	0	TRUE	0	0	0	0	FALSE
PDT000913204.1	clinical	2017	NA	NA	USA: Pittsburgh, Pennsylvania	USA	Pittsburgh, Pennsylvania	Homo sapiens	Homo sapiens	blood	NA	GCA_015995705.1	efaecium	736	3	1	44	1	1	1	1	1	0	0	0	TRUE	0	0	0	0	FALSE
PDT000913206.1	clinical	2017	NA	NA	USA: Pittsburgh, Pennsylvania	USA	Pittsburgh, Pennsylvania	Homo sapiens	Homo sapiens	blood	NA	GCA_015995745.1	efaecium	203	1	1	1	1	20	1	15	1	0	0	0	TRUE	0	0	0	0	FALSE
PDT000913211.1	clinical	2017	NA	NA	USA: Pittsburgh, Pennsylvania	USA	Pittsburgh, Pennsylvania	Homo sapiens	Homo sapiens	blood	NA	GCA_015995845.1	efaecium	17	1	1	1	1	1	1	1	1	0	0	0	TRUE	0	0	0	0	FALSE
PDT000913222.1	clinical	2017	NA	NA	USA: Pittsburgh, Pennsylvania	USA	Pittsburgh, Pennsylvania	Homo sapiens	Homo sapiens	blood	NA	GCA_015996065.1	efaecium	375	3	1	1	12	1	1	9	1	0	0	0	TRUE	0	0	0	0	FALSE
PDT000913227.1	clinical	2017	NA	NA	USA: Pittsburgh, Pennsylvania	USA	Pittsburgh, Pennsylvania	Homo sapiens	Homo sapiens	blood	NA	GCA_015996165.1	efaecium	17	1	1	1	1	1	1	1	1	0	0	0	TRUE	0	0	0	0	FALSE
PDT000913228.1	clinical	2017	NA	NA	USA: Pittsburgh, Pennsylvania	USA	Pittsburgh, Pennsylvania	Homo sapiens	Homo sapiens	blood	NA	GCA_015996185.1	efaecium	17	1	1	1	1	1	1	1	1	0	0	0	TRUE	0	0	0	0	FALSE
PDT000913236.1	clinical	2017	NA	NA	USA: Pittsburgh, Pennsylvania	USA	Pittsburgh, Pennsylvania	Homo sapiens	Homo sapiens	blood	NA	GCA_015996365.1	efaecium	17	1	1	1	1	1	1	1	1	0	0	0	TRUE	0	0	0	0	FALSE
PDT000913239.1	clinical	2016	NA	NA	USA: Pittsburgh, Pennsylvania	USA	Pittsburgh, Pennsylvania	Homo sapiens	Homo sapiens	blood	NA	GCA_015996425.1	efaecium	17	1	1	1	1	1	1	1	1	0	0	0	TRUE	0	0	0	0	FALSE
PDT000913240.1	clinical	2016	NA	NA	USA: Pittsburgh, Pennsylvania	USA	Pittsburgh, Pennsylvania	Homo sapiens	Homo sapiens	blood	NA	GCA_015996445.1	efaecium	17	1	1	1	1	1	1	1	1	0	0	0	TRUE	0	0	0	0	FALSE
PDT000740916.1	clinical	2010	7	NA	USA: New York, Valhalla	USA	New York, Valhalla	Homo sapiens	Homo sapiens	blood	NOT COLLECTED	GCA_016172225.1	efaecium	736	3	1	44	1	1	1	1	1	0	0	0	TRUE	0	0	0	0	FALSE
PDT000923825.1	clinical	2018	NA	NA	USA: Pittsburgh, Pennsylvania	USA	Pittsburgh, Pennsylvania	Homo sapiens	Homo sapiens	blood	NA	GCA_016392225.1	efaecium	17	1	1	1	1	1	1	1	1	0	0	0	TRUE	0	0	0	0	FALSE
PDT000923852.1	clinical	2019	NA	NA	USA: Pittsburgh, Pennsylvania	USA	Pittsburgh, Pennsylvania	Homo sapiens	Homo sapiens	blood	NA	GCA_016392785.1	efaecium	375	3	1	1	12	1	1	9	1	0	0	0	TRUE	0	0	0	0	FALSE
PDT000923856.1	clinical	2019	NA	NA	USA: Pittsburgh, Pennsylvania	USA	Pittsburgh, Pennsylvania	Homo sapiens	Homo sapiens	blood	NA	GCA_016392865.1	efaecium	19	1	1	1	1	11	1	7	1	0	0	0	TRUE	0	0	0	0	FALSE
PDT000923858.1	clinical	2019	NA	NA	USA: Pittsburgh, Pennsylvania	USA	Pittsburgh, Pennsylvania	Homo sapiens	Homo sapiens	blood	NA	GCA_016392905.1	efaecium	17	1	1	1	1	1	1	1	1	0	0	0	TRUE	0	0	0	0	FALSE
PDT000923869.1	clinical	2019	NA	NA	USA: Pittsburgh, Pennsylvania	USA	Pittsburgh, Pennsylvania	Homo sapiens	Homo sapiens	blood	NA	GCA_016393125.1	efaecium	-	~1	1	1	1	1	1	1	1	0	0	0	TRUE	0	0	0	0	FALSE
PDT000923881.1	clinical	2019	NA	NA	USA: Pittsburgh, Pennsylvania	USA	Pittsburgh, Pennsylvania	Homo sapiens	Homo sapiens	blood	NA	GCA_016393365.1	efaecium	17	1	1	1	1	1	1	1	1	0	0	0	TRUE	0	0	0	0	FALSE
PDT000923895.1	clinical	2018	NA	NA	USA: Pittsburgh, Pennsylvania	USA	Pittsburgh, Pennsylvania	Homo sapiens	Homo sapiens	blood	NA	GCA_016393645.1	efaecium	1471	1	1	1	1	130	1	1	1	0	0	0	TRUE	0	0	0	0	FALSE
PDT000923905.1	clinical	2018	NA	NA	USA: Pittsburgh, Pennsylvania	USA	Pittsburgh, Pennsylvania	Homo sapiens	Homo sapiens	blood	NA	GCA_016393845.1	efaecium	17	1	1	1	1	1	1	1	1	0	0	0	TRUE	0	0	0	0	FALSE
PDT000924087.1	clinical	2018	NA	NA	USA: Pittsburgh, Pennsylvania	USA	Pittsburgh, Pennsylvania	Homo sapiens	Homo sapiens	blood	NA	GCA_016397645.1	efaecium	584	1	1	44	1	1	1	1	1	0	0	0	TRUE	0	0	0	0	FALSE
PDT000924092.1	clinical	2018	NA	NA	USA: Pittsburgh, Pennsylvania	USA	Pittsburgh, Pennsylvania	Homo sapiens	Homo sapiens	blood	NA	GCA_016397745.1	efaecium	17	1	1	1	1	1	1	1	1	0	0	0	TRUE	0	0	0	0	FALSE
PDT000924148.1	clinical	2018	NA	NA	USA: Pittsburgh, Pennsylvania	USA	Pittsburgh, Pennsylvania	Homo sapiens	Homo sapiens	blood	NA	GCA_016398945.1	efaecium	17	1	1	1	1	1	1	1	1	0	0	0	TRUE	0	0	0	0	FALSE
PDT000924203.1	clinical	2019	NA	NA	USA: Pittsburgh, Pennsylvania	USA	Pittsburgh, Pennsylvania	Homo sapiens	Homo sapiens	blood	NA	GCA_016400085.1	efaecium	17	1	1	1	1	1	1	1	1	0	0	0	TRUE	0	0	0	0	FALSE
PDT000924204.1	clinical	2019	NA	NA	USA: Pittsburgh, Pennsylvania	USA	Pittsburgh, Pennsylvania	Homo sapiens	Homo sapiens	blood	NA	GCA_016400105.1	efaecium	1471	1	1	1	1	130	1	1	1	0	0	0	TRUE	0	0	0	0	FALSE
PDT000924212.1	clinical	2019	NA	NA	USA: Pittsburgh, Pennsylvania	USA	Pittsburgh, Pennsylvania	Homo sapiens	Homo sapiens	blood	NA	GCA_016400265.1	efaecium	80	1	1	1	12	1	1	9	1	0	0	0	TRUE	0	0	0	0	FALSE
PDT000924217.1	clinical	2019	NA	NA	USA: Pittsburgh, Pennsylvania	USA	Pittsburgh, Pennsylvania	Homo sapiens	Homo sapiens	blood	NA	GCA_016400385.1	efaecium	17	1	1	1	1	1	1	1	1	0	0	0	TRUE	0	0	0	0	FALSE
PDT000924222.1	clinical	2019	NA	NA	USA: Pittsburgh, Pennsylvania	USA	Pittsburgh, Pennsylvania	Homo sapiens	Homo sapiens	blood	NA	GCA_016400505.1	efaecium	17	1	1	1	1	1	1	1	1	0	0	0	TRUE	0	0	0	0	FALSE
PDT000924225.1	clinical	2019	NA	NA	USA: Pittsburgh, Pennsylvania	USA	Pittsburgh, Pennsylvania	Homo sapiens	Homo sapiens	blood	NA	GCA_016400565.1	efaecium	17	1	1	1	1	1	1	1	1	0	0	0	TRUE	0	0	0	0	FALSE
PDT000924233.1	clinical	2019	NA	NA	USA: Pittsburgh, Pennsylvania	USA	Pittsburgh, Pennsylvania	Homo sapiens	Homo sapiens	blood	NA	GCA_016400745.1	efaecium	736	3	1	44	1	1	1	1	1	0	0	0	TRUE	0	0	0	0	FALSE
PDT000924235.1	clinical	2019	NA	NA	USA: Pittsburgh, Pennsylvania	USA	Pittsburgh, Pennsylvania	Homo sapiens	Homo sapiens	blood	NA	GCA_016400785.1	efaecium	17	1	1	1	1	1	1	1	1	0	0	0	TRUE	0	0	0	0	FALSE
PDT000924237.1	clinical	2019	NA	NA	USA: Pittsburgh, Pennsylvania	USA	Pittsburgh, Pennsylvania	Homo sapiens	Homo sapiens	blood	NA	GCA_016400845.1	efaecium	17	1	1	1	1	1	1	1	1	0	0	0	TRUE	0	0	0	0	FALSE
PDT000924245.1	clinical	2018	NA	NA	USA: Pittsburgh, Pennsylvania	USA	Pittsburgh, Pennsylvania	Homo sapiens	Homo sapiens	blood	NA	GCA_016401025.1	efaecium	1471	1	1	1	1	130	1	1	1	0	0	0	TRUE	0	0	0	0	FALSE
PDT000924248.1	clinical	2018	NA	NA	USA: Pittsburgh, Pennsylvania	USA	Pittsburgh, Pennsylvania	Homo sapiens	Homo sapiens	blood	NA	GCA_016401105.1	efaecium	17	1	1	1	1	1	1	1	1	0	0	0	TRUE	0	0	0	0	FALSE
PDT000929365.1	clinical	2017	NA	NA	USA: Pittsburgh, Pennsylvania	USA	Pittsburgh, Pennsylvania	Homo sapiens	Homo sapiens	blood	NA	GCA_016526695.1	efaecium	17	1	1	1	1	1	1	1	1	0	0	0	TRUE	0	0	0	0	FALSE
PDT000929372.1	clinical	2017	NA	NA	USA: Pittsburgh, Pennsylvania	USA	Pittsburgh, Pennsylvania	Homo sapiens	Homo sapiens	blood	NA	GCA_016526915.1	efaecium	1471	1	1	1	1	130	1	1	1	0	0	0	TRUE	0	0	0	0	FALSE
PDT000929380.1	clinical	2016	NA	NA	USA: Pittsburgh, Pennsylvania	USA	Pittsburgh, Pennsylvania	Homo sapiens	Homo sapiens	blood	NA	GCA_016530855.1	efaecium	736	3	1	44	1	1	1	1	1	0	0	0	TRUE	0	0	0	0	FALSE
PDT000929423.1	clinical	2019	NA	NA	USA: Pittsburgh, Pennsylvania	USA	Pittsburgh, Pennsylvania	Homo sapiens	Homo sapiens	blood	NA	GCA_016531745.1	efaecium	17	1	1	1	1	1	1	1	1	0	0	0	TRUE	0	0	0	0	FALSE
PDT000929441.1	clinical	2018	NA	NA	USA: Pittsburgh, Pennsylvania	USA	Pittsburgh, Pennsylvania	Homo sapiens	Homo sapiens	blood	NA	GCA_016532115.1	efaecium	17	1	1	1	1	1	1	1	1	0	0	0	TRUE	0	0	0	0	FALSE
PDT000929445.1	clinical	2018	NA	NA	USA: Pittsburgh, Pennsylvania	USA	Pittsburgh, Pennsylvania	Homo sapiens	Homo sapiens	blood	NA	GCA_016532185.1	efaecium	584	1	1	44	1	1	1	1	1	0	0	0	TRUE	0	0	0	0	FALSE
PDT000929447.1	clinical	2018	NA	NA	USA: Pittsburgh, Pennsylvania	USA	Pittsburgh, Pennsylvania	Homo sapiens	Homo sapiens	blood	NA	GCA_016532225.1	efaecium	18	1	1	1	5	1	1	7	1	0	0	0	TRUE	0	0	0	0	FALSE
PDT000929458.1	clinical	2018	NA	NA	USA: Pittsburgh, Pennsylvania	USA	Pittsburgh, Pennsylvania	Homo sapiens	Homo sapiens	blood	NA	GCA_016532505.1	efaecium	736	3	1	44	1	1	1	1	1	0	0	0	TRUE	0	0	0	0	FALSE
PDT000929478.1	clinical	2018	NA	NA	USA: Pittsburgh, Pennsylvania	USA	Pittsburgh, Pennsylvania	Homo sapiens	Homo sapiens	blood	NA	GCA_016533305.1	efaecium	736	3	1	44	1	1	1	1	1	0	0	0	TRUE	0	0	0	0	FALSE
PDT000929519.1	clinical	2018	NA	NA	USA: Pittsburgh, Pennsylvania	USA	Pittsburgh, Pennsylvania	Homo sapiens	Homo sapiens	blood	NA	GCA_016534605.1	efaecium	665	1	1	44	5	1	1	7	1	0	0	0	TRUE	0	0	0	0	FALSE
PDT000929522.1	clinical	2018	NA	NA	USA: Pittsburgh, Pennsylvania	USA	Pittsburgh, Pennsylvania	Homo sapiens	Homo sapiens	blood	NA	GCA_016534685.1	efaecium	412	1	1	44	1	20	1	15	1	0	0	0	TRUE	0	0	0	0	FALSE
PDT000968386.1	clinical	2019	1	25	Denmark:Copenhagen	Denmark	Copenhagen	Homo sapiens	Homo sapiens	blood	Vancomycin-resistant Enterococcus faecium clinical infection	GCA_016980515.1	efaecium	117	1	1	1	1	1	1	9	0	1	0	0	TRUE	0	0	0	0	FALSE
PDT000943000.1	clinical	2012	3	8	Denmark:Copenhagen	Denmark	Copenhagen	Homo sapiens	Homo sapiens	blood	Vancomycin-resistant Enterococcus faecium clinical infection	GCA_017196735.1	efaecium	117	1	1	1	1	1	1	9	1	0	0	0	TRUE	0	0	0	0	FALSE
PDT000942991.1	clinical	2012	5	23	Denmark:Copenhagen	Denmark	Copenhagen	Homo sapiens	Homo sapiens	blood	Vancomycin-resistant Enterococcus faecium clinical infection	GCA_017196935.1	efaecium	117	1	1	1	1	1	1	9	1	0	0	0	TRUE	0	0	0	0	FALSE
PDT000942985.1	clinical	2015	10	1	Denmark:Copenhagen	Denmark	Copenhagen	Homo sapiens	Homo sapiens	blood	Enterococcus faecium clinical infection	GCA_017197075.1	efaecium	80	1	1	1	12	1	1	9	0	0	0	0	FALSE	0	0	0	0	FALSE
PDT000995533.1	clinical	2020	NA	NA	India	India	NA	Homo sapiens	Homo sapiens	blood	Sepsis	GCA_017603725.1	efaecium	80	1	1	1	12	1	1	9	1	0	0	0	TRUE	0	0	0	0	FALSE
PDT000996945.1	clinical	2019	7	18	Denmark:Copenhagen	Denmark	Copenhagen	Homo sapiens	Homo sapiens	blood	Vancomycin-resistant Enterococcus faecium clinical infection	GCA_017694575.1	efaecium	1421	1	1	1	1	0	1	1	1	0	0	0	TRUE	0	0	0	0	FALSE
PDT000996950.1	clinical	2019	7	1	Denmark:Copenhagen	Denmark	Copenhagen	Homo sapiens	Homo sapiens	blood	Vancomycin-resistant Enterococcus faecium clinical infection	GCA_017702605.1	efaecium	1421	1	1	1	1	0	1	1	1	0	0	0	TRUE	0	0	0	0	FALSE
PDT001002369.1	clinical	2018	NA	NA	India	India	NA	Homo sapiens	Homo sapiens	blood	Sepsis	GCA_017815655.1	efaecium	80	1	1	1	12	1	1	9	1	0	0	0	TRUE	0	0	0	0	FALSE
PDT001002370.1	clinical	2019	NA	NA	India	India	NA	Homo sapiens	Homo sapiens	blood	Sepsis	GCA_017815675.1	efaecium	80	1	1	1	12	1	1	9	1	0	0	0	TRUE	0	0	0	0	FALSE
PDT001002371.1	clinical	2019	NA	NA	India	India	NA	Homo sapiens	Homo sapiens	blood	Sepsis	GCA_017815695.1	efaecium	80	1	1	1	12	1	1	9	1	0	0	0	TRUE	0	1	1	0	TRUE
PDT001004104.1	clinical	2019	NA	NA	India	India	NA	Homo sapiens	Homo sapiens	blood	sepsis	GCA_017897965.1	efaecium	80	1	1	1	12	1	1	9	1	0	0	0	TRUE	0	0	0	0	FALSE
PDT001004105.1	clinical	2019	NA	NA	India	India	NA	Homo sapiens	Homo sapiens	blood	sepsis	GCA_017898005.1	efaecium	80	1	1	1	12	1	1	9	1	0	0	0	TRUE	0	0	0	0	FALSE
PDT001004106.1	clinical	2019	NA	NA	India	India	NA	Homo sapiens	Homo sapiens	blood	Sepsis	GCA_017898025.1	efaecium	80	1	1	1	12	1	1	9	1	0	0	0	TRUE	0	0	0	0	FALSE
PDT000704560.1	clinical	2008	NA	NA	Australia	Australia	NA	Homo sapiens	Homo sapiens	blood	Enterococcal infection	GCA_017978685.1	efaecium	202	1	1	1	1	7	1	1	1	0	0	0	TRUE	0	0	0	0	FALSE
PDT000865882.1	clinical	2016	11	2	Denmark:Copenhagen	Denmark	Copenhagen	Homo sapiens	Homo sapiens	blood	Vancomycin-resistant Enterococcus faecium clinical infection	GCA_018040685.1	efaecium	203	1	1	1	1	20	1	15	1	0	0	0	TRUE	0	0	0	0	FALSE
PDT000740827.1	clinical	2011	8	NA	USA: New York, Valhalla	USA	New York, Valhalla	Homo sapiens	Homo sapiens	blood	NOT COLLECTED	GCA_018084845.1	efaecium	736	3	1	44	1	1	1	1	1	0	0	0	TRUE	0	0	0	0	FALSE
PDT000740782.1	clinical	2011	2	NA	USA: New York, Valhalla	USA	New York, Valhalla	Homo sapiens	Homo sapiens	blood	NOT COLLECTED	GCA_018084885.1	efaecium	736	3	1	44	1	1	1	1	1	0	0	0	TRUE	0	0	0	0	FALSE
PDT000740681.1	clinical	2011	12	NA	USA: New York, Valhalla	USA	New York, Valhalla	Homo sapiens	Homo sapiens	blood	NOT COLLECTED	GCA_018084905.1	efaecium	656	3	1	44	1	20	1	15	1	0	0	0	TRUE	0	0	0	0	FALSE
PDT000704515.1	clinical	2012	NA	NA	Australia	Australia	NA	Homo sapiens	Homo sapiens	blood	Enterococcal infection	GCA_018085545.1	efaecium	203	1	1	1	1	20	1	15	0	1	0	0	TRUE	0	0	0	0	FALSE
PDT000704552.1	clinical	2011	NA	NA	Australia	Australia	NA	Homo sapiens	Homo sapiens	blood	Enterococcal infection	GCA_018085685.1	efaecium	203	1	1	1	1	20	1	15	0	0	0	0	FALSE	0	0	0	0	FALSE
PDT000704559.1	clinical	2009	NA	NA	Australia	Australia	NA	Homo sapiens	Homo sapiens	blood	Enterococcal infection	GCA_018086325.1	efaecium	203	1	1	1	1	20	1	15	0	1	0	0	TRUE	0	0	0	0	FALSE
PDT000701363.1	clinical	2005	NA	NA	United Kingdom	United Kingdom	NA	Homo sapiens	Homo sapiens	blood	NA	GCA_018086485.1	efaecium	117	1	1	1	1	1	1	9	1	1	0	0	TRUE	0	0	0	0	FALSE
PDT000701370.1	clinical	2008	NA	NA	United Kingdom	United Kingdom	NA	Homo sapiens	Homo sapiens	blood	NA	GCA_018086515.1	efaecium	202	1	1	1	1	7	1	1	1	0	0	0	TRUE	0	0	0	0	FALSE
PDT000701357.1	clinical	2011	NA	NA	United Kingdom	United Kingdom	NA	Homo sapiens	Homo sapiens	blood	NA	GCA_018086545.1	efaecium	375	3	1	1	12	1	1	9	1	0	0	0	TRUE	0	0	0	0	FALSE
PDT000701339.1	clinical	2006	NA	NA	United Kingdom	United Kingdom	NA	Homo sapiens	Homo sapiens	blood	NA	GCA_018086565.1	efaecium	202	1	1	1	1	7	1	1	1	0	0	0	TRUE	0	0	0	0	FALSE
PDT000701057.1	clinical	2009	NA	NA	United Kingdom	United Kingdom	NA	Homo sapiens	Homo sapiens	blood	NA	GCA_018086585.1	efaecium	64	1	1	1	1	1	1	7	1	0	0	0	TRUE	0	0	0	0	FALSE
PDT000700989.1	clinical	2001	NA	NA	United Kingdom	United Kingdom	NA	Homo sapiens	Homo sapiens	blood	NA	GCA_018086605.1	efaecium	132	1	1	1	12	1	1	7	0	0	0	0	FALSE	0	0	0	0	FALSE
PDT000701025.1	clinical	2007	NA	NA	United Kingdom	United Kingdom	NA	Homo sapiens	Homo sapiens	blood	NA	GCA_018086625.1	efaecium	80	1	1	1	12	1	1	9	1	0	0	0	TRUE	0	0	0	0	FALSE
PDT000700913.1	clinical	2009	NA	NA	United Kingdom	United Kingdom	NA	Homo sapiens	Homo sapiens	blood	NA	GCA_018086645.1	efaecium	665	1	1	44	5	1	1	7	1	0	0	0	TRUE	0	0	0	0	FALSE
PDT000700980.1	clinical	2005	NA	NA	United Kingdom	United Kingdom	NA	Homo sapiens	Homo sapiens	blood	NA	GCA_018086665.1	efaecium	202	1	1	1	1	7	1	1	1	0	0	0	TRUE	0	0	0	0	FALSE
PDT000700793.1	clinical	2005	NA	NA	United Kingdom	United Kingdom	NA	Homo sapiens	Homo sapiens	blood	NA	GCA_018086685.1	efaecium	202	1	1	1	1	7	1	1	1	0	0	0	TRUE	0	0	0	0	FALSE
PDT000704509.1	clinical	2014	NA	NA	Australia	Australia	NA	Homo sapiens	Homo sapiens	blood	Enterococcal infection	GCA_018088525.1	efaecium	192	1	1	1	1	7	1	15	0	1	0	0	TRUE	0	0	0	0	FALSE
PDT000704503.1	clinical	2013	NA	NA	Australia	Australia	NA	Homo sapiens	Homo sapiens	blood	Enterococcal infection	GCA_018088585.1	efaecium	203	1	1	1	1	20	1	15	0	0	0	0	FALSE	0	0	0	0	FALSE
PDT001022376.1	clinical	2014	5	1	Netherlands	Netherlands	NA	Homo sapiens	Homo sapiens	blood	NA	GCA_018312215.1	efaecium	117	1	1	1	1	1	1	9	0	1	0	0	TRUE	0	0	0	0	FALSE
PDT001077115.1	clinical	2018	4	28	Denmark:Copenhagen	Denmark	Copenhagen	Homo sapiens	Homo sapiens	blood	Clinical infection	GCA_019028465.1	efaecium	1421	1	1	1	1	0	1	1	1	0	0	0	TRUE	0	0	0	0	FALSE
PDT001077094.1	clinical	2018	11	4	Denmark:Copenhagen	Denmark	Copenhagen	Homo sapiens	Homo sapiens	blood	Clinical infection	GCA_019028865.1	efaecium	1421	1	1	1	1	0	1	1	1	0	0	0	TRUE	0	0	0	0	FALSE
PDT001077086.1	clinical	2018	11	9	Denmark:Copenhagen	Denmark	Copenhagen	Homo sapiens	Homo sapiens	blood	Clinical infection	GCA_019029125.1	efaecium	1421	1	1	1	1	0	1	1	1	0	0	0	TRUE	0	0	0	0	FALSE
PDT001076995.1	clinical	2016	3	23	Denmark:Copenhagen	Denmark	Copenhagen	Homo sapiens	Homo sapiens	blood	Clinical infection	GCA_019030945.1	efaecium	80	1	1	1	12	1	1	9	1	0	0	0	TRUE	0	0	0	0	FALSE
PDT001076985.1	clinical	2017	4	15	Denmark:Copenhagen	Denmark	Copenhagen	Homo sapiens	Homo sapiens	blood	Clinical infection	GCA_019031045.1	efaecium	80	1	1	1	12	1	1	9	1	0	0	0	TRUE	0	0	0	0	FALSE
PDT001076906.1	clinical	2017	9	24	Denmark:Copenhagen	Denmark	Copenhagen	Homo sapiens	Homo sapiens	blood	Clinical infection	GCA_019032725.1	efaecium	117	1	1	1	1	1	1	9	1	0	0	0	TRUE	0	0	0	0	FALSE
PDT001076792.1	clinical	2017	12	31	Denmark:Copenhagen	Denmark	Copenhagen	Homo sapiens	Homo sapiens	blood	Clinical infection	GCA_019034925.1	efaecium	1421	1	1	1	1	0	1	1	1	0	0	0	TRUE	0	0	0	0	FALSE
PDT001076758.1	clinical	2018	8	15	Denmark:Copenhagen	Denmark	Copenhagen	Homo sapiens	Homo sapiens	blood	Clinical infection	GCA_019035565.1	efaecium	1421	1	1	1	1	0	1	1	1	0	0	0	TRUE	0	0	0	0	FALSE
PDT001076759.1	clinical	2018	8	16	Denmark:Copenhagen	Denmark	Copenhagen	Homo sapiens	Homo sapiens	blood	Clinical infection	GCA_019035605.1	efaecium	1421	1	1	1	1	0	1	1	1	0	0	0	TRUE	0	0	0	0	FALSE
PDT001076754.1	clinical	2018	8	16	Denmark:Copenhagen	Denmark	Copenhagen	Homo sapiens	Homo sapiens	blood	Clinical infection	GCA_019035765.1	efaecium	1421	1	1	1	1	0	1	1	1	0	0	0	TRUE	0	0	0	0	FALSE
PDT000703453.3	clinical	2014	7	NA	Norway:Trondheim"	Norway	Trondheim"	Homo sapiens	Homo sapiens	blood	abdominal infection	GCA_019569935.1	efaecium	203	1	1	1	1	20	1	15	1	0	0	0	TRUE	0	0	0	0	FALSE
PDT001116590.1	clinical	2012	4	1	Australia: Sydney	Australia	Sydney	Homo sapiens	Homo sapiens	blood	VRE	GCA_019755675.1	efaecium	80	1	1	1	12	1	1	9	1	0	0	0	TRUE	0	0	0	0	FALSE
PDT001116581.1	clinical	2011	4	16	Australia: Sydney	Australia	Sydney	Homo sapiens	Homo sapiens	blood	VRE	GCA_019755735.1	efaecium	80	1	1	1	12	1	1	9	1	0	0	0	TRUE	0	0	0	0	FALSE
PDT001121709.1	clinical	2016	NA	NA	China:Beijing	China	Beijing	Homo sapiens	Homo sapiens	blood	chronic renal insufficiency	GCA_019841765.1	efaecium	78	1	1	1	1	1	1	15	0	0	0	0	FALSE	0	0	0	0	FALSE
PDT001139203.1	clinical	2015	NA	NA	Brazil	Brazil	NA	Homo sapiens	Homo sapiens	blood	Blood Infection	GCA_020162945.1	efaecium	896	2	1	44	1	20	1	15	1	0	0	0	TRUE	0	0	0	0	FALSE
PDT001139205.1	clinical	2015	NA	NA	Brazil	Brazil	NA	Homo sapiens	Homo sapiens	blood	Blood Infection	GCA_020162985.1	efaecium	97	5	1	3	1	20	1	4	0	0	0	0	FALSE	0	0	0	0	FALSE
PDT001139206.1	clinical	2016	NA	NA	Brazil	Brazil	NA	Homo sapiens	Homo sapiens	blood	Blood Infection	GCA_020163015.1	efaecium	896	2	1	44	1	20	1	15	1	0	0	0	TRUE	0	1	0	0	TRUE
PDT001139211.1	clinical	2013	NA	NA	Brazil	Brazil	NA	Homo sapiens	Homo sapiens	blood	Blood Infection	GCA_020163115.1	efaecium	844	2	1	1	1	11	1	15	1	0	0	0	TRUE	0	0	0	0	FALSE
PDT001139213.1	clinical	2013	NA	NA	Brazil	Brazil	NA	Homo sapiens	Homo sapiens	blood	Blood Infection	GCA_020163135.1	efaecium	844	2	1	1	1	11	1	15	1	0	0	0	TRUE	0	0	0	0	FALSE
PDT001139215.1	clinical	2013	NA	NA	Brazil	Brazil	NA	Homo sapiens	Homo sapiens	blood	Blood Infection	GCA_020163195.1	efaecium	885	3	1	6	1	20	1	4	0	0	0	0	FALSE	0	0	0	0	FALSE
PDT001139216.1	clinical	2011	NA	NA	Brazil	Brazil	NA	Homo sapiens	Homo sapiens	blood	Blood Infection	GCA_020163215.1	efaecium	412	1	1	44	1	20	1	15	0	0	0	0	FALSE	0	0	0	0	FALSE
PDT001139218.1	clinical	2010	NA	NA	Brazil	Brazil	NA	Homo sapiens	Homo sapiens	blood	Blood Infection	GCA_020163245.1	efaecium	1628	3	1	2	1	1	1	14	0	0	0	0	FALSE	0	0	0	0	FALSE
PDT001139219.1	clinical	2009	NA	NA	Brazil	Brazil	NA	Homo sapiens	Homo sapiens	blood	Blood Infection	GCA_020163275.1	efaecium	192	1	1	1	1	7	1	15	0	0	0	0	FALSE	0	0	0	0	FALSE
PDT001139221.1	clinical	2011	NA	NA	Brazil	Brazil	NA	Homo sapiens	Homo sapiens	blood	Blood Infection	GCA_020163305.1	efaecium	963	2	1	44	1	11	1	15	0	0	0	0	FALSE	0	0	0	0	FALSE
PDT001139228.1	clinical	2007	NA	NA	Brazil	Brazil	NA	Homo sapiens	Homo sapiens	blood	Blood Infection	GCA_020163455.1	efaecium	78	1	1	1	1	1	1	15	1	0	0	0	TRUE	0	0	0	0	FALSE
PDT001139232.1	clinical	2006	NA	NA	Brazil	Brazil	NA	Homo sapiens	Homo sapiens	blood	Blood Infection	GCA_020163535.1	efaecium	78	1	1	1	1	1	1	15	1	0	0	0	TRUE	0	0	0	0	FALSE
PDT001141424.1	clinical	2012	3	18	Netherlands	Netherlands	NA	Homo sapiens	Homo sapiens	blood	bloodstream infection	GCA_020176925.1	efaecium	117	1	1	1	1	1	1	9	0	1	0	0	TRUE	0	0	0	0	FALSE
PDT001141425.1	clinical	2012	7	7	Netherlands	Netherlands	NA	Homo sapiens	Homo sapiens	blood	bloodstream infection	GCA_020178155.1	efaecium	117	1	1	1	1	1	1	9	0	1	0	0	TRUE	0	0	0	0	FALSE
PDT001162894.1	clinical	2019	4	NA	USA: Boston	USA	Boston	Homo sapiens	Homo sapiens	blood	NA	GCA_020658235.1	efaecium	1578	1	5	1	1	1	1	9	1	0	0	0	TRUE	0	0	0	0	FALSE
PDT001162893.1	clinical	2019	4	NA	USA: Boston	USA	Boston	Homo sapiens	Homo sapiens	blood	NA	GCA_020662505.1	efaecium	266	1	6	6	1	7	1	15	0	0	0	0	FALSE	0	0	0	0	FALSE
PDT001162871.1	clinical	2019	7	NA	USA: Boston	USA	Boston	Homo sapiens	Homo sapiens	blood	NA	GCA_020744935.1	efaecium	736	3	1	44	1	1	1	1	1	0	0	0	TRUE	0	0	0	0	FALSE
PDT001162861.1	clinical	2019	9	NA	USA: Boston	USA	Boston	Homo sapiens	Homo sapiens	blood	NA	GCA_020744955.1	efaecium	412	1	1	44	1	20	1	15	1	0	0	0	TRUE	0	0	0	0	FALSE
PDT001162998.1	clinical	2016	4	NA	USA: Boston	USA	Boston	Homo sapiens	Homo sapiens	blood	NA	GCA_020745195.1	efaecium	412	1	1	44	1	20	1	15	0	0	0	0	FALSE	0	0	0	0	FALSE
PDT001162844.1	clinical	2016	6	NA	USA: Boston	USA	Boston	Homo sapiens	Homo sapiens	blood	NA	GCA_020745255.1	efaecium	412	1	1	44	1	20	1	15	1	0	0	0	TRUE	0	0	0	0	FALSE
PDT001163203.1	clinical	2016	8	NA	USA: Boston	USA	Boston	Homo sapiens	Homo sapiens	blood	NA	GCA_020745315.1	efaecium	80	1	1	1	12	1	1	9	1	0	0	0	TRUE	0	0	0	0	FALSE
PDT001162929.1	clinical	2019	1	NA	USA: Boston	USA	Boston	Homo sapiens	Homo sapiens	blood	NA	GCA_020745475.1	efaecium	18	1	1	1	5	1	1	7	1	0	0	0	TRUE	0	0	0	0	FALSE
PDT001162869.1	clinical	2019	8	NA	USA: Boston	USA	Boston	Homo sapiens	Homo sapiens	blood	NA	GCA_020745575.1	efaecium	2056	1	1	44	12	20	1	70	0	0	0	0	FALSE	0	0	0	0	FALSE
PDT001163193.1	clinical	2016	9	NA	USA: Boston	USA	Boston	Homo sapiens	Homo sapiens	blood	NA	GCA_020746015.1	efaecium	412	1	1	44	1	20	1	15	1	0	0	0	TRUE	0	0	0	0	FALSE
PDT001163162.1	clinical	2016	8	NA	USA: Boston	USA	Boston	Homo sapiens	Homo sapiens	blood	NA	GCA_020746575.1	efaecium	80	1	1	1	12	1	1	9	1	0	0	0	TRUE	0	0	0	0	FALSE
PDT001163148.1	clinical	2017	3	NA	USA: Boston	USA	Boston	Homo sapiens	Homo sapiens	blood	NA	GCA_020746735.1	efaecium	412	1	1	44	1	20	1	15	1	0	0	0	TRUE	0	0	0	0	FALSE
PDT001163128.1	clinical	2017	5	NA	USA: Boston	USA	Boston	Homo sapiens	Homo sapiens	blood	NA	GCA_020747145.1	efaecium	1578	1	5	1	1	1	1	9	1	0	0	0	TRUE	0	0	0	0	FALSE
PDT001163127.1	clinical	2017	5	NA	USA: Boston	USA	Boston	Homo sapiens	Homo sapiens	blood	NA	GCA_020747285.1	efaecium	412	1	1	44	1	20	1	15	1	0	0	0	TRUE	0	0	0	0	FALSE
PDT001163096.1	clinical	2017	9	NA	USA: Boston	USA	Boston	Homo sapiens	Homo sapiens	blood	NA	GCA_020747805.1	efaecium	736	3	1	44	1	1	1	1	1	0	0	0	TRUE	0	0	0	0	FALSE
PDT001163088.1	clinical	2017	12	NA	USA: Boston	USA	Boston	Homo sapiens	Homo sapiens	blood	NA	GCA_020747945.1	efaecium	761	1	1	1	12	1	1	70	1	0	0	0	TRUE	0	0	0	0	FALSE
PDT001163092.1	clinical	2017	10	NA	USA: Boston	USA	Boston	Homo sapiens	Homo sapiens	blood	NA	GCA_020747965.1	efaecium	117	1	1	1	1	1	1	9	0	1	0	0	TRUE	0	0	0	0	FALSE
PDT001163082.1	clinical	2017	12	NA	USA: Boston	USA	Boston	Homo sapiens	Homo sapiens	blood	NA	GCA_020748045.1	efaecium	18	1	1	1	5	1	1	7	1	0	0	0	TRUE	0	0	0	0	FALSE
PDT001163047.1	clinical	2018	2	NA	USA: Boston	USA	Boston	Homo sapiens	Homo sapiens	blood	NA	GCA_020748405.1	efaecium	18	1	1	1	5	1	1	7	1	0	0	0	TRUE	0	0	0	0	FALSE
PDT001163035.1	clinical	2018	3	NA	USA: Boston	USA	Boston	Homo sapiens	Homo sapiens	blood	NA	GCA_020748545.1	efaecium	80	1	1	1	12	1	1	9	0	0	0	0	FALSE	0	0	0	0	FALSE
PDT001163030.1	clinical	2018	3	NA	USA: Boston	USA	Boston	Homo sapiens	Homo sapiens	blood	NA	GCA_020748765.1	efaecium	761	1	1	1	12	1	1	70	1	0	0	0	TRUE	0	0	0	0	FALSE
PDT001163037.1	clinical	2018	3	NA	USA: Boston	USA	Boston	Homo sapiens	Homo sapiens	blood	NA	GCA_020748785.1	efaecium	18	1	1	1	5	1	1	7	0	1	0	0	TRUE	0	0	0	0	FALSE
PDT001162997.1	clinical	2018	6	NA	USA: Boston	USA	Boston	Homo sapiens	Homo sapiens	blood	NA	GCA_020749305.1	efaecium	17	1	1	1	1	1	1	1	1	0	0	0	TRUE	0	0	0	0	FALSE
PDT001162989.1	clinical	2018	7	NA	USA: Boston	USA	Boston	Homo sapiens	Homo sapiens	blood	NA	GCA_020749405.1	efaecium	736	3	1	44	1	1	1	1	1	0	0	0	TRUE	0	0	0	0	FALSE
PDT001162976.1	clinical	2016	4	NA	USA: Boston	USA	Boston	Homo sapiens	Homo sapiens	blood	NA	GCA_020749585.1	efaecium	1579	2	1	66	1	1	1	1	1	0	0	0	TRUE	0	0	0	0	FALSE
PDT001162959.1	clinical	2018	10	NA	USA: Boston	USA	Boston	Homo sapiens	Homo sapiens	blood	NA	GCA_020749845.1	efaecium	736	3	1	44	1	1	1	1	0	0	0	0	FALSE	0	0	0	0	FALSE
PDT001162957.1	clinical	2018	10	NA	USA: Boston	USA	Boston	Homo sapiens	Homo sapiens	blood	NA	GCA_020749905.1	efaecium	736	3	1	44	1	1	1	1	1	0	0	0	TRUE	0	0	0	0	FALSE
PDT001162952.1	clinical	2018	11	NA	USA: Boston	USA	Boston	Homo sapiens	Homo sapiens	blood	NA	GCA_020749965.1	efaecium	736	3	1	44	1	1	1	1	1	0	0	0	TRUE	0	0	0	0	FALSE
PDT001162948.1	clinical	2018	11	NA	USA: Boston	USA	Boston	Homo sapiens	Homo sapiens	blood	NA	GCA_020749985.1	efaecium	17	1	1	1	1	1	1	1	1	0	0	0	TRUE	0	0	0	0	FALSE
PDT001162944.1	clinical	2018	11	NA	USA: Boston	USA	Boston	Homo sapiens	Homo sapiens	blood	NA	GCA_020750005.1	efaecium	736	3	1	44	1	1	1	1	1	0	0	0	TRUE	0	0	0	0	FALSE
PDT001162947.1	clinical	2018	11	NA	USA: Boston	USA	Boston	Homo sapiens	Homo sapiens	blood	NA	GCA_020750065.1	efaecium	736	3	1	44	1	1	1	1	1	0	0	0	TRUE	0	0	0	0	FALSE
PDT001162941.1	clinical	2018	11	NA	USA: Boston	USA	Boston	Homo sapiens	Homo sapiens	blood	NA	GCA_020750085.1	efaecium	18	1	1	1	5	1	1	7	1	0	0	0	TRUE	0	0	0	0	FALSE
PDT001162936.1	clinical	2018	12	NA	USA: Boston	USA	Boston	Homo sapiens	Homo sapiens	blood	NA	GCA_020750125.1	efaecium	1471	1	1	1	1	130	1	1	1	0	0	0	TRUE	0	0	0	0	FALSE
PDT001162938.1	clinical	2018	12	NA	USA: Boston	USA	Boston	Homo sapiens	Homo sapiens	blood	NA	GCA_020750155.1	efaecium	17	1	1	1	1	1	1	1	1	0	0	0	TRUE	0	0	0	0	FALSE
PDT001162934.1	clinical	2018	12	NA	USA: Boston	USA	Boston	Homo sapiens	Homo sapiens	blood	NA	GCA_020750205.1	efaecium	253	7	3	35	1	1	1	3	0	0	0	0	FALSE	0	0	0	0	FALSE
PDT001162933.1	clinical	2018	12	NA	USA: Boston	USA	Boston	Homo sapiens	Homo sapiens	blood	NA	GCA_020750225.1	efaecium	18	1	1	1	5	1	1	7	1	0	0	0	TRUE	0	0	0	0	FALSE
PDT001162905.1	clinical	2019	4	NA	USA: Boston	USA	Boston	Homo sapiens	Homo sapiens	blood	NA	GCA_020750645.1	efaecium	17	1	1	1	1	1	1	1	1	0	0	0	TRUE	0	0	0	0	FALSE
PDT001162900.1	clinical	2019	4	NA	USA: Boston	USA	Boston	Homo sapiens	Homo sapiens	blood	NA	GCA_020750725.1	efaecium	117	1	1	1	1	1	1	9	1	0	0	0	TRUE	0	0	0	0	FALSE
PDT001162891.1	clinical	2019	5	NA	USA: Boston	USA	Boston	Homo sapiens	Homo sapiens	blood	NA	GCA_020750915.1	efaecium	1578	1	5	1	1	1	1	9	0	0	0	0	FALSE	0	0	0	0	FALSE
PDT001162890.1	clinical	2019	5	NA	USA: Boston	USA	Boston	Homo sapiens	Homo sapiens	blood	NA	GCA_020750935.1	efaecium	117	1	1	1	1	1	1	9	1	0	0	0	TRUE	0	0	0	0	FALSE
PDT001162881.1	clinical	2019	6	NA	USA: Boston	USA	Boston	Homo sapiens	Homo sapiens	blood	NA	GCA_020750975.1	efaecium	736	3	1	44	1	1	1	1	1	0	0	0	TRUE	0	0	0	0	FALSE
PDT001162886.1	clinical	2019	5	NA	USA: Boston	USA	Boston	Homo sapiens	Homo sapiens	blood	NA	GCA_020750995.1	efaecium	203	1	1	1	1	20	1	15	1	0	0	0	TRUE	0	0	0	0	FALSE
PDT001162855.1	clinical	2019	9	NA	USA: Boston	USA	Boston	Homo sapiens	Homo sapiens	blood	NA	GCA_020751235.1	efaecium	412	1	1	44	1	20	1	15	1	0	0	0	TRUE	0	0	0	0	FALSE
PDT001162853.1	clinical	2019	10	NA	USA: Boston	USA	Boston	Homo sapiens	Homo sapiens	blood	NA	GCA_020751295.1	efaecium	736	3	1	44	1	1	1	1	1	0	0	0	TRUE	0	0	0	0	FALSE
PDT001162846.1	clinical	2016	6	NA	USA: Boston	USA	Boston	Homo sapiens	Homo sapiens	blood	NA	GCA_020751315.1	efaecium	442	1	1	2	6	1	1	5	0	0	0	0	FALSE	0	0	0	0	FALSE
PDT001162852.1	clinical	2019	10	NA	USA: Boston	USA	Boston	Homo sapiens	Homo sapiens	blood	NA	GCA_020751335.1	efaecium	203	1	1	1	1	20	1	15	1	0	0	0	TRUE	0	0	0	0	FALSE
PDT001171246.1	clinical	2016	12	26	Denmark:Copenhagen	Denmark	Copenhagen	Homo sapiens	Homo sapiens	blood	Vancomycin-resistant Enterococcus faecium clinical infection	GCA_020791095.1	efaecium	203	1	1	1	1	20	1	15	1	0	0	0	TRUE	0	0	0	0	FALSE
PDT001171110.1	clinical	2020	7	10	Denmark:Copenhagen	Denmark	Copenhagen	Homo sapiens	Homo sapiens	blood	Vancomycin-resistant Enterococcus faecium clinical infection	GCA_020793615.1	efaecium	80	1	1	1	12	1	1	9	0	1	0	0	TRUE	0	0	0	0	FALSE
PDT001163076.1	clinical	2016	4	NA	USA: Boston	USA	Boston	Homo sapiens	Homo sapiens	blood	NA	GCA_020802175.1	efaecium	117	1	1	1	1	1	1	9	0	0	0	0	FALSE	0	0	0	0	FALSE
PDT001211272.1	clinical	2021	2	NA	USA: Chicago, Illinois	USA	Chicago, Illinois	Homo sapiens	Homo sapiens	blood	Bacteremia, Intraabdominal Abscess	GCA_021228615.1	efaecium	584	1	1	44	1	1	1	1	1	0	0	0	TRUE	0	0	0	0	FALSE
PDT001235958.1	clinical	2019	NA	NA	Ireland: Dublin	Ireland	Dublin	Homo sapiens	Homo sapiens	blood	Septicemia	GCA_021738825.1	efaecium	80	1	1	1	12	1	1	9	1	0	0	0	TRUE	0	0	0	0	FALSE
PDT001235960.1	clinical	2019	NA	NA	Ireland: Dublin	Ireland	Dublin	Homo sapiens	Homo sapiens	blood	Septicemia	GCA_021738845.1	efaecium	80	1	1	1	12	1	1	9	1	0	0	0	TRUE	0	0	0	0	FALSE
PDT001235961.1	clinical	2019	NA	NA	Ireland: Dublin	Ireland	Dublin	Homo sapiens	Homo sapiens	blood	Septicemia	GCA_021738885.1	efaecium	80	1	1	1	12	1	1	9	1	0	0	0	TRUE	0	0	0	0	FALSE
PDT001235962.1	clinical	2019	NA	NA	Ireland: Dublin	Ireland	Dublin	Homo sapiens	Homo sapiens	blood	Septicemia	GCA_021738895.1	efaecium	80	1	1	1	12	1	1	9	1	0	0	0	TRUE	0	0	0	0	FALSE
PDT001235963.1	clinical	2019	NA	NA	Ireland: Dublin	Ireland	Dublin	Homo sapiens	Homo sapiens	blood	Septicemia	GCA_021738925.1	efaecium	80	1	1	1	12	1	1	9	1	0	0	0	TRUE	0	0	0	0	FALSE
PDT001235964.1	clinical	2019	NA	NA	Ireland: Dublin	Ireland	Dublin	Homo sapiens	Homo sapiens	blood	Septicemia	GCA_021738945.1	efaecium	80	1	1	1	12	1	1	9	1	0	0	0	TRUE	0	0	0	0	FALSE
PDT001235965.1	clinical	2019	NA	NA	Ireland: Dublin	Ireland	Dublin	Homo sapiens	Homo sapiens	blood	Septicemia	GCA_021738985.1	efaecium	80	1	1	1	12	1	1	9	1	0	0	0	TRUE	0	0	0	0	FALSE
PDT001235966.1	clinical	2019	NA	NA	Ireland: Dublin	Ireland	Dublin	Homo sapiens	Homo sapiens	blood	Septicemia	GCA_021738995.1	efaecium	203	1	1	1	1	20	1	15	1	0	0	0	TRUE	0	0	0	0	FALSE
PDT001235967.1	clinical	2019	NA	NA	Ireland: Dublin	Ireland	Dublin	Homo sapiens	Homo sapiens	blood	Septicemia	GCA_021739065.1	efaecium	80	1	1	1	12	1	1	9	1	0	0	0	TRUE	0	0	0	0	FALSE
PDT001235968.1	clinical	2019	NA	NA	Ireland: Dublin	Ireland	Dublin	Homo sapiens	Homo sapiens	blood	Septicemia	GCA_021739075.1	efaecium	612	1	1	1	5	1	1	9	1	0	0	0	TRUE	0	0	0	0	FALSE
PDT001235969.1	clinical	2019	NA	NA	Ireland: Dublin	Ireland	Dublin	Homo sapiens	Homo sapiens	blood	Septicemia	GCA_021739105.1	efaecium	80	1	1	1	12	1	1	9	1	0	0	0	TRUE	0	0	0	0	FALSE
PDT001235970.1	clinical	2019	NA	NA	Ireland: Dublin	Ireland	Dublin	Homo sapiens	Homo sapiens	blood	Septicemia	GCA_021739115.1	efaecium	203	1	1	1	1	20	1	15	1	0	0	0	TRUE	0	0	0	0	FALSE
PDT001235971.1	clinical	2019	NA	NA	Ireland: Dublin	Ireland	Dublin	Homo sapiens	Homo sapiens	blood	Septicemia	GCA_021739145.1	efaecium	203	1	1	1	1	20	1	15	1	0	0	0	TRUE	0	0	0	0	FALSE
PDT001235972.1	clinical	2019	NA	NA	Ireland: Dublin	Ireland	Dublin	Homo sapiens	Homo sapiens	blood	Septicemia	GCA_021739165.1	efaecium	80	1	1	1	12	1	1	9	1	0	0	0	TRUE	0	0	0	0	FALSE
PDT001235973.1	clinical	2019	NA	NA	Ireland: Dublin	Ireland	Dublin	Homo sapiens	Homo sapiens	blood	Septicemia	GCA_021739185.1	efaecium	80	1	1	1	12	1	1	9	1	0	0	0	TRUE	0	0	0	0	FALSE
PDT001235974.1	clinical	2019	NA	NA	Ireland: Dublin	Ireland	Dublin	Homo sapiens	Homo sapiens	blood	Septicemia	GCA_021739205.1	efaecium	202	1	1	1	1	7	1	1	1	0	0	0	TRUE	0	0	0	0	FALSE
PDT001235975.1	clinical	2019	NA	NA	Ireland: Dublin	Ireland	Dublin	Homo sapiens	Homo sapiens	blood	Septicemia	GCA_021739225.1	efaecium	80	1	1	1	12	1	1	9	1	0	0	0	TRUE	0	0	0	0	FALSE
PDT001235976.1	clinical	2019	NA	NA	Ireland: Dublin	Ireland	Dublin	Homo sapiens	Homo sapiens	blood	Septicemia	GCA_021739245.1	efaecium	2185	146	1	1	12	1	1	9	1	0	0	0	TRUE	0	0	0	0	FALSE
PDT001235977.1	clinical	2019	NA	NA	Ireland: Dublin	Ireland	Dublin	Homo sapiens	Homo sapiens	blood	Septicemia	GCA_021739255.1	efaecium	787	1	1	1	12	7	1	9	1	0	0	0	TRUE	0	0	0	0	FALSE
PDT001235978.1	clinical	2019	NA	NA	Ireland: Dublin	Ireland	Dublin	Homo sapiens	Homo sapiens	blood	Septicemia	GCA_021739285.1	efaecium	80	1	1	1	12	1	1	9	1	0	0	0	TRUE	0	0	0	0	FALSE
PDT001235979.1	clinical	2019	NA	NA	Ireland: Dublin	Ireland	Dublin	Homo sapiens	Homo sapiens	blood	Septicemia	GCA_021739305.1	efaecium	-	67?	1	1	1	1	1	9	1	0	0	0	TRUE	0	0	0	0	FALSE
PDT001235980.1	clinical	2019	NA	NA	Ireland: Dublin	Ireland	Dublin	Homo sapiens	Homo sapiens	blood	Septicemia	GCA_021739325.1	efaecium	80	1	1	1	12	1	1	9	1	0	0	0	TRUE	0	0	0	0	FALSE
PDT001235981.1	clinical	2019	NA	NA	Ireland: Dublin	Ireland	Dublin	Homo sapiens	Homo sapiens	blood	Septicemia	GCA_021739335.1	efaecium	80	1	1	1	12	1	1	9	1	0	0	0	TRUE	0	0	0	0	FALSE
PDT001235982.1	clinical	2019	NA	NA	Ireland: Dublin	Ireland	Dublin	Homo sapiens	Homo sapiens	blood	Septicemia	GCA_021739365.1	efaecium	203	1	1	1	1	20	1	15	1	0	0	0	TRUE	0	0	0	0	FALSE
PDT001235983.1	clinical	2019	NA	NA	Ireland: Dublin	Ireland	Dublin	Homo sapiens	Homo sapiens	blood	Septicemia	GCA_021739385.1	efaecium	192	1	1	1	1	7	1	15	1	0	0	0	TRUE	0	0	0	0	FALSE
PDT001235984.1	clinical	2019	NA	NA	Ireland: Dublin	Ireland	Dublin	Homo sapiens	Homo sapiens	blood	Septicemia	GCA_021739405.1	efaecium	192	1	1	1	1	7	1	15	1	0	0	0	TRUE	0	0	0	0	FALSE
PDT001235985.1	clinical	2019	NA	NA	Ireland: Dublin	Ireland	Dublin	Homo sapiens	Homo sapiens	blood	Septicemia	GCA_021739425.1	efaecium	80	1	1	1	12	1	1	9	1	0	0	0	TRUE	0	0	0	0	FALSE
PDT001242164.1	clinical	2020	6	NA	Australia: Brisbane	Australia	Brisbane	Homo sapiens	Homo sapiens	blood	NA	GCA_022046165.1	efaecium	78	1	1	1	1	1	1	15	0	1	0	0	TRUE	0	0	0	0	FALSE
PDT001258998.1	clinical	2019	NA	NA	Israel: Jerusalem	Israel	Jerusalem	Homo sapiens	Homo sapiens	blood	bacteremia	GCA_022462905.1	efaecium	772	1	1	44	1	1	1	15	1	0	0	0	TRUE	0	0	0	0	FALSE
PDT001258999.1	clinical	2019	NA	NA	Israel: Jerusalem	Israel	Jerusalem	Homo sapiens	Homo sapiens	blood	bacteremia	GCA_022462935.1	efaecium	772	1	1	44	1	1	1	15	1	0	0	0	TRUE	0	0	0	0	FALSE
PDT001259000.1	clinical	2019	NA	NA	Israel: Jerusalem	Israel	Jerusalem	Homo sapiens	Homo sapiens	blood	bacteremia	GCA_022462955.1	efaecium	772	1	1	44	1	1	1	15	1	0	0	0	TRUE	0	0	0	0	FALSE
PDT001259001.1	clinical	2020	NA	NA	Israel: Jerusalem	Israel	Jerusalem	Homo sapiens	Homo sapiens	blood	bacteremia	GCA_022462975.1	efaecium	772	1	1	44	1	1	1	15	1	0	0	0	TRUE	0	0	0	0	FALSE
PDT001259002.1	clinical	2019	NA	NA	Israel: Jerusalem	Israel	Jerusalem	Homo sapiens	Homo sapiens	blood	bacteremia	GCA_022462995.1	efaecium	772	1	1	44	1	1	1	15	1	0	0	0	TRUE	0	0	0	0	FALSE
PDT001259003.1	clinical	2019	NA	NA	Israel: Jerusalem	Israel	Jerusalem	Homo sapiens	Homo sapiens	blood	bacteremia	GCA_022463005.1	efaecium	78	1	1	1	1	1	1	15	1	0	0	0	TRUE	0	0	0	0	FALSE
PDT001259005.1	clinical	2019	NA	NA	Israel: Jerusalem	Israel	Jerusalem	Homo sapiens	Homo sapiens	blood	bacteremia	GCA_022463035.1	efaecium	772	1	1	44	1	1	1	15	1	0	0	0	TRUE	0	0	0	0	FALSE
PDT001259004.1	clinical	2019	NA	NA	Israel: Jerusalem	Israel	Jerusalem	Homo sapiens	Homo sapiens	blood	bacteremia	GCA_022463045.1	efaecium	772	1	1	44	1	1	1	15	1	0	0	0	TRUE	0	0	0	0	FALSE
PDT001259006.1	clinical	2020	NA	NA	Israel: Jerusalem	Israel	Jerusalem	Homo sapiens	Homo sapiens	blood	bacteremia	GCA_022463075.1	efaecium	117	1	1	1	1	1	1	9	1	0	0	0	TRUE	0	0	0	0	FALSE
PDT001259007.1	clinical	2020	NA	NA	Israel: Jerusalem	Israel	Jerusalem	Homo sapiens	Homo sapiens	blood	bacteremia	GCA_022463085.1	efaecium	117	1	1	1	1	1	1	9	1	0	0	0	TRUE	0	0	0	0	FALSE
PDT001259008.1	clinical	2020	NA	NA	Israel: Jerusalem	Israel	Jerusalem	Homo sapiens	Homo sapiens	blood	bacteremia	GCA_022463095.1	efaecium	80	1	1	1	12	1	1	9	1	0	0	0	TRUE	0	0	0	0	FALSE
PDT001259009.1	clinical	2019	NA	NA	Israel: Jerusalem	Israel	Jerusalem	Homo sapiens	Homo sapiens	blood	bacteremia	GCA_022463135.1	efaecium	772	1	1	44	1	1	1	15	1	0	0	0	TRUE	0	0	0	0	FALSE
PDT001259010.1	clinical	2019	NA	NA	Israel: Jerusalem	Israel	Jerusalem	Homo sapiens	Homo sapiens	blood	bacteremia	GCA_022463155.1	efaecium	78	1	1	1	1	1	1	15	1	0	0	0	TRUE	0	0	0	0	FALSE
PDT001259011.1	clinical	2020	NA	NA	Israel: Jerusalem	Israel	Jerusalem	Homo sapiens	Homo sapiens	blood	bacteremia	GCA_022463175.1	efaecium	772	1	1	44	1	1	1	15	1	0	0	0	TRUE	0	0	0	0	FALSE
PDT001259012.1	clinical	2019	NA	NA	Israel: Jerusalem	Israel	Jerusalem	Homo sapiens	Homo sapiens	blood	bacteremia	GCA_022463195.1	efaecium	772	1	1	44	1	1	1	15	1	0	0	0	TRUE	0	0	0	0	FALSE
PDT001259013.1	clinical	2020	NA	NA	Israel: Jerusalem	Israel	Jerusalem	Homo sapiens	Homo sapiens	blood	bacteremia	GCA_022463205.1	efaecium	772	1	1	44	1	1	1	15	1	0	0	0	TRUE	0	0	0	0	FALSE
PDT001259014.1	clinical	2020	NA	NA	Israel: Jerusalem	Israel	Jerusalem	Homo sapiens	Homo sapiens	blood	bacteremia	GCA_022463235.1	efaecium	80	1	1	1	12	1	1	9	1	0	0	0	TRUE	0	0	0	0	FALSE
PDT001259015.1	clinical	2020	NA	NA	Israel: Jerusalem	Israel	Jerusalem	Homo sapiens	Homo sapiens	blood	bacteremia	GCA_022463255.1	efaecium	772	1	1	44	1	1	1	15	1	0	0	0	TRUE	0	0	0	0	FALSE
PDT001259016.1	clinical	2020	NA	NA	Israel: Jerusalem	Israel	Jerusalem	Homo sapiens	Homo sapiens	blood	bacteremia	GCA_022463275.1	efaecium	117	1	1	1	1	1	1	9	1	0	0	0	TRUE	0	0	0	0	FALSE
PDT001259017.1	clinical	2019	NA	NA	Israel: Jerusalem	Israel	Jerusalem	Homo sapiens	Homo sapiens	blood	bacteremia	GCA_022463295.1	efaecium	78	1	1	1	1	1	1	15	1	0	0	0	TRUE	0	0	0	0	FALSE
PDT001259018.1	clinical	2020	NA	NA	Israel: Jerusalem	Israel	Jerusalem	Homo sapiens	Homo sapiens	blood	bacteremia	GCA_022463315.1	efaecium	772	1	1	44	1	1	1	15	1	0	0	0	TRUE	0	0	0	0	FALSE
PDT001259019.1	clinical	2019	NA	NA	Israel: Jerusalem	Israel	Jerusalem	Homo sapiens	Homo sapiens	blood	bacteremia	GCA_022463335.1	efaecium	772	1	1	44	1	1	1	15	1	0	0	0	TRUE	0	0	0	0	FALSE
PDT001259020.1	clinical	2020	NA	NA	Israel: Jerusalem	Israel	Jerusalem	Homo sapiens	Homo sapiens	blood	bacteremia	GCA_022463355.1	efaecium	80	1	1	1	12	1	1	9	1	0	0	0	TRUE	0	0	0	0	FALSE
PDT001259021.1	clinical	2019	NA	NA	Israel: Jerusalem	Israel	Jerusalem	Homo sapiens	Homo sapiens	blood	bacteremia	GCA_022463375.1	efaecium	772	1	1	44	1	1	1	15	1	0	0	0	TRUE	0	0	0	0	FALSE
PDT001259022.1	clinical	2019	NA	NA	Israel: Jerusalem	Israel	Jerusalem	Homo sapiens	Homo sapiens	blood	bacteremia	GCA_022463395.1	efaecium	772	1	1	44	1	1	1	15	1	0	0	0	TRUE	0	0	0	0	FALSE
PDT001259023.1	clinical	2018	NA	NA	Israel: Jerusalem	Israel	Jerusalem	Homo sapiens	Homo sapiens	blood	bacteremia	GCA_022463415.1	efaecium	772	1	1	44	1	1	1	15	1	0	0	0	TRUE	0	0	0	0	FALSE
PDT001259024.1	clinical	2018	NA	NA	Israel: Jerusalem	Israel	Jerusalem	Homo sapiens	Homo sapiens	blood	bacteremia	GCA_022463425.1	efaecium	117	1	1	1	1	1	1	9	1	0	0	0	TRUE	0	0	0	0	FALSE
PDT001259025.1	clinical	2018	NA	NA	Israel: Jerusalem	Israel	Jerusalem	Homo sapiens	Homo sapiens	blood	bacteremia	GCA_022463435.1	efaecium	772	1	1	44	1	1	1	15	1	0	0	0	TRUE	0	0	0	0	FALSE
PDT001259026.1	clinical	2018	NA	NA	Israel: Jerusalem	Israel	Jerusalem	Homo sapiens	Homo sapiens	blood	bacteremia	GCA_022463475.1	efaecium	772	1	1	44	1	1	1	15	1	0	0	0	TRUE	0	0	0	0	FALSE
PDT001259027.1	clinical	2018	NA	NA	Israel: Jerusalem	Israel	Jerusalem	Homo sapiens	Homo sapiens	blood	bacteremia	GCA_022463495.1	efaecium	772	1	1	44	1	1	1	15	1	0	0	0	TRUE	0	0	0	0	FALSE
PDT001259029.1	clinical	2018	NA	NA	Israel: Jerusalem	Israel	Jerusalem	Homo sapiens	Homo sapiens	blood	bacteremia	GCA_022463515.1	efaecium	80	1	1	1	12	1	1	9	1	0	0	0	TRUE	0	0	0	0	FALSE
PDT001259028.1	clinical	2018	NA	NA	Israel: Jerusalem	Israel	Jerusalem	Homo sapiens	Homo sapiens	blood	bacteremia	GCA_022463525.1	efaecium	772	1	1	44	1	1	1	15	1	0	0	0	TRUE	0	0	0	0	FALSE
PDT001259030.1	clinical	2018	NA	NA	Israel: Jerusalem	Israel	Jerusalem	Homo sapiens	Homo sapiens	blood	bacteremia	GCA_022463535.1	efaecium	772	1	1	44	1	1	1	15	1	0	0	0	TRUE	0	0	0	0	FALSE
PDT001259031.1	clinical	2018	NA	NA	Israel: Jerusalem	Israel	Jerusalem	Homo sapiens	Homo sapiens	blood	bacteremia	GCA_022463575.1	efaecium	80	1	1	1	12	1	1	9	1	0	0	0	TRUE	0	0	0	0	FALSE
PDT001259032.1	clinical	2017	NA	NA	Israel: Jerusalem	Israel	Jerusalem	Homo sapiens	Homo sapiens	blood	bacteremia	GCA_022463595.1	efaecium	80	1	1	1	12	1	1	9	1	0	0	0	TRUE	0	0	0	0	FALSE
PDT001259033.1	clinical	2017	NA	NA	Israel: Jerusalem	Israel	Jerusalem	Homo sapiens	Homo sapiens	blood	bacteremia	GCA_022463615.1	efaecium	772	1	1	44	1	1	1	15	1	0	0	0	TRUE	0	0	0	0	FALSE
PDT001259034.1	clinical	2017	NA	NA	Israel: Jerusalem	Israel	Jerusalem	Homo sapiens	Homo sapiens	blood	bacteremia	GCA_022463635.1	efaecium	772	1	1	44	1	1	1	15	1	0	0	0	TRUE	0	0	0	0	FALSE
PDT001259035.1	clinical	2017	NA	NA	Israel: Jerusalem	Israel	Jerusalem	Homo sapiens	Homo sapiens	blood	bacteremia	GCA_022463645.1	efaecium	117	1	1	1	1	1	1	9	1	0	0	0	TRUE	0	0	0	0	FALSE
PDT001259036.1	clinical	2016	NA	NA	Israel: Jerusalem	Israel	Jerusalem	Homo sapiens	Homo sapiens	blood	bacteremia	GCA_022463675.1	efaecium	772	1	1	44	1	1	1	15	1	0	0	0	TRUE	0	0	0	0	FALSE
PDT001259037.1	clinical	2017	NA	NA	Israel: Jerusalem	Israel	Jerusalem	Homo sapiens	Homo sapiens	blood	bacteremia	GCA_022463685.1	efaecium	17	1	1	1	1	1	1	1	1	0	0	0	TRUE	0	0	0	0	FALSE
PDT001259038.1	clinical	2017	NA	NA	Israel: Jerusalem	Israel	Jerusalem	Homo sapiens	Homo sapiens	blood	bacteremia	GCA_022463715.1	efaecium	18	1	1	1	5	1	1	7	1	0	0	0	TRUE	0	0	0	0	FALSE
PDT001259039.1	clinical	2017	NA	NA	Israel: Jerusalem	Israel	Jerusalem	Homo sapiens	Homo sapiens	blood	bacteremia	GCA_022463735.1	efaecium	17	1	1	1	1	1	1	1	1	0	0	0	TRUE	0	0	0	0	FALSE
PDT001259040.1	clinical	2017	NA	NA	Israel: Jerusalem	Israel	Jerusalem	Homo sapiens	Homo sapiens	blood	bacteremia	GCA_022463755.1	efaecium	80	1	1	1	12	1	1	9	1	0	0	0	TRUE	0	0	0	0	FALSE
PDT001259041.1	clinical	2017	NA	NA	Israel: Jerusalem	Israel	Jerusalem	Homo sapiens	Homo sapiens	blood	bacteremia	GCA_022463775.1	efaecium	80	1	1	1	12	1	1	9	1	0	0	0	TRUE	0	0	0	0	FALSE
PDT001259042.1	clinical	2018	NA	NA	Israel: Jerusalem	Israel	Jerusalem	Homo sapiens	Homo sapiens	blood	bacteremia	GCA_022463795.1	efaecium	117	1	1	1	1	1	1	9	1	0	0	0	TRUE	0	0	0	0	FALSE
PDT001259043.1	clinical	2017	NA	NA	Israel: Jerusalem	Israel	Jerusalem	Homo sapiens	Homo sapiens	blood	bacteremia	GCA_022463815.1	efaecium	78	1	1	1	1	1	1	15	1	0	0	0	TRUE	0	0	0	0	FALSE
PDT001259044.1	clinical	2017	NA	NA	Israel: Jerusalem	Israel	Jerusalem	Homo sapiens	Homo sapiens	blood	bacteremia	GCA_022463835.1	efaecium	80	1	1	1	12	1	1	9	1	0	0	0	TRUE	0	0	0	0	FALSE
PDT001259045.1	clinical	2018	NA	NA	Israel: Jerusalem	Israel	Jerusalem	Homo sapiens	Homo sapiens	blood	bacteremia	GCA_022463855.1	efaecium	18	1	1	1	5	1	1	7	1	0	0	0	TRUE	0	0	0	0	FALSE
PDT001259046.1	clinical	2018	NA	NA	Israel: Jerusalem	Israel	Jerusalem	Homo sapiens	Homo sapiens	blood	bacteremia	GCA_022463875.1	efaecium	18	1	1	1	5	1	1	7	1	0	0	0	TRUE	0	0	0	0	FALSE
PDT001259047.1	clinical	2012	NA	NA	Israel: Jerusalem	Israel	Jerusalem	Homo sapiens	Homo sapiens	blood	bacteremia	GCA_022463895.1	efaecium	772	1	1	44	1	1	1	15	1	0	0	0	TRUE	0	0	0	0	FALSE
PDT001259048.1	clinical	2014	NA	NA	Israel: Jerusalem	Israel	Jerusalem	Homo sapiens	Homo sapiens	blood	bacteremia	GCA_022463915.1	efaecium	78	1	1	1	1	1	1	15	1	0	0	0	TRUE	0	0	0	0	FALSE
PDT001259050.1	clinical	2014	NA	NA	Israel: Jerusalem	Israel	Jerusalem	Homo sapiens	Homo sapiens	blood	bacteremia	GCA_022463935.1	efaecium	78	1	1	1	1	1	1	15	1	0	0	0	TRUE	0	0	0	0	FALSE
PDT001259049.1	clinical	2012	NA	NA	Israel: Jerusalem	Israel	Jerusalem	Homo sapiens	Homo sapiens	blood	bacteremia	GCA_022463945.1	efaecium	772	1	1	44	1	1	1	15	1	0	0	0	TRUE	0	0	0	0	FALSE
PDT001259051.1	clinical	2013	NA	NA	Israel: Jerusalem	Israel	Jerusalem	Homo sapiens	Homo sapiens	blood	bacteremia	GCA_022463975.1	efaecium	78	1	1	1	1	1	1	15	1	0	0	0	TRUE	0	0	0	0	FALSE
PDT001259053.1	clinical	2013	NA	NA	Israel: Jerusalem	Israel	Jerusalem	Homo sapiens	Homo sapiens	blood	bacteremia	GCA_022463995.1	efaecium	78	1	1	1	1	1	1	15	1	0	0	0	TRUE	0	0	0	0	FALSE
PDT001259052.1	clinical	2014	NA	NA	Israel: Jerusalem	Israel	Jerusalem	Homo sapiens	Homo sapiens	blood	bacteremia	GCA_022464005.1	efaecium	117	1	1	1	1	1	1	9	1	0	0	0	TRUE	0	0	0	0	FALSE
PDT001259054.1	clinical	2012	NA	NA	Israel: Jerusalem	Israel	Jerusalem	Homo sapiens	Homo sapiens	blood	bacteremia	GCA_022464075.1	efaecium	117	1	1	1	1	1	1	9	1	0	0	0	TRUE	0	0	0	0	FALSE
PDT001259055.1	clinical	2012	NA	NA	Israel: Jerusalem	Israel	Jerusalem	Homo sapiens	Homo sapiens	blood	bacteremia	GCA_022464115.1	efaecium	80	1	1	1	12	1	1	9	1	0	0	0	TRUE	0	0	0	0	FALSE
PDT001259056.1	clinical	2014	NA	NA	Israel: Jerusalem	Israel	Jerusalem	Homo sapiens	Homo sapiens	blood	bacteremia	GCA_022464135.1	efaecium	2277	1	1	44	1	215	1	15	1	0	0	0	TRUE	0	0	0	0	FALSE
PDT001259057.1	clinical	2014	NA	NA	Israel: Jerusalem	Israel	Jerusalem	Homo sapiens	Homo sapiens	blood	bacteremia	GCA_022464155.1	efaecium	78	1	1	1	1	1	1	15	1	0	0	0	TRUE	0	0	0	0	FALSE
PDT001259058.1	clinical	2014	NA	NA	Israel: Jerusalem	Israel	Jerusalem	Homo sapiens	Homo sapiens	blood	bacteremia	GCA_022464175.1	efaecium	78	1	1	1	1	1	1	15	1	0	0	0	TRUE	0	0	0	0	FALSE
PDT001259059.1	clinical	2014	NA	NA	Israel: Jerusalem	Israel	Jerusalem	Homo sapiens	Homo sapiens	blood	bacteremia	GCA_022464195.1	efaecium	78	1	1	1	1	1	1	15	1	0	0	0	TRUE	0	0	0	0	FALSE
PDT001259062.1	clinical	2014	NA	NA	Israel: Jerusalem	Israel	Jerusalem	Homo sapiens	Homo sapiens	blood	bacteremia	GCA_022464215.1	efaecium	117	1	1	1	1	1	1	9	1	0	0	0	TRUE	0	0	0	0	FALSE
PDT001259060.1	clinical	2014	NA	NA	Israel: Jerusalem	Israel	Jerusalem	Homo sapiens	Homo sapiens	blood	bacteremia	GCA_022464225.1	efaecium	80	1	1	1	12	1	1	9	1	0	0	0	TRUE	0	0	0	0	FALSE
PDT001259061.1	clinical	2014	NA	NA	Israel: Jerusalem	Israel	Jerusalem	Homo sapiens	Homo sapiens	blood	bacteremia	GCA_022464235.1	efaecium	2259	5	1	1	5	7	1	7	0	0	0	0	FALSE	0	0	0	0	FALSE
PDT001259063.1	clinical	2014	NA	NA	Israel: Jerusalem	Israel	Jerusalem	Homo sapiens	Homo sapiens	blood	bacteremia	GCA_022464275.1	efaecium	772	1	1	44	1	1	1	15	1	0	0	0	TRUE	0	0	0	0	FALSE
PDT001259064.1	clinical	2016	NA	NA	Israel: Jerusalem	Israel	Jerusalem	Homo sapiens	Homo sapiens	blood	bacteremia	GCA_022464295.1	efaecium	80	1	1	1	12	1	1	9	1	0	0	0	TRUE	0	0	0	0	FALSE
PDT001259065.1	clinical	2014	NA	NA	Israel: Jerusalem	Israel	Jerusalem	Homo sapiens	Homo sapiens	blood	bacteremia	GCA_022464315.1	efaecium	78	1	1	1	1	1	1	15	1	0	0	0	TRUE	0	0	0	0	FALSE
PDT001259066.1	clinical	2014	NA	NA	Israel: Jerusalem	Israel	Jerusalem	Homo sapiens	Homo sapiens	blood	bacteremia	GCA_022464325.1	efaecium	78	1	1	1	1	1	1	15	1	0	0	0	TRUE	0	0	0	0	FALSE
PDT001259067.1	clinical	2016	NA	NA	Israel: Jerusalem	Israel	Jerusalem	Homo sapiens	Homo sapiens	blood	bacteremia	GCA_022464355.1	efaecium	772	1	1	44	1	1	1	15	1	0	0	0	TRUE	0	0	0	0	FALSE
PDT001259068.1	clinical	2014	NA	NA	Israel: Jerusalem	Israel	Jerusalem	Homo sapiens	Homo sapiens	blood	bacteremia	GCA_022464375.1	efaecium	772	1	1	44	1	1	1	15	1	0	0	0	TRUE	0	0	0	0	FALSE
PDT001259069.1	clinical	2014	NA	NA	Israel: Jerusalem	Israel	Jerusalem	Homo sapiens	Homo sapiens	blood	bacteremia	GCA_022464385.1	efaecium	117	1	1	1	1	1	1	9	1	0	0	0	TRUE	0	0	0	0	FALSE
PDT001259070.1	clinical	2014	NA	NA	Israel: Jerusalem	Israel	Jerusalem	Homo sapiens	Homo sapiens	blood	bacteremia	GCA_022464415.1	efaecium	80	1	1	1	12	1	1	9	1	0	0	0	TRUE	0	0	0	0	FALSE
PDT001259071.1	clinical	2014	NA	NA	Israel: Jerusalem	Israel	Jerusalem	Homo sapiens	Homo sapiens	blood	bacteremia	GCA_022464435.1	efaecium	772	1	1	44	1	1	1	15	1	0	0	0	TRUE	0	0	0	0	FALSE
PDT001259072.1	clinical	2014	NA	NA	Israel: Jerusalem	Israel	Jerusalem	Homo sapiens	Homo sapiens	blood	bacteremia	GCA_022464455.1	efaecium	772	1	1	44	1	1	1	15	1	0	0	0	TRUE	0	0	0	0	FALSE
PDT001259073.1	clinical	2014	NA	NA	Israel: Jerusalem	Israel	Jerusalem	Homo sapiens	Homo sapiens	blood	bacteremia	GCA_022464475.1	efaecium	18	1	1	1	5	1	1	7	1	0	0	0	TRUE	0	0	0	0	FALSE
PDT001259074.1	clinical	2014	NA	NA	Israel: Jerusalem	Israel	Jerusalem	Homo sapiens	Homo sapiens	blood	bacteremia	GCA_022464485.1	efaecium	78	1	1	1	1	1	1	15	1	0	0	0	TRUE	0	0	0	0	FALSE
PDT001259075.1	clinical	2015	NA	NA	Israel: Jerusalem	Israel	Jerusalem	Homo sapiens	Homo sapiens	blood	bacteremia	GCA_022464515.1	efaecium	80	1	1	1	12	1	1	9	1	0	0	0	TRUE	0	0	0	0	FALSE
PDT001259076.1	clinical	2015	NA	NA	Israel: Jerusalem	Israel	Jerusalem	Homo sapiens	Homo sapiens	blood	bacteremia	GCA_022464535.1	efaecium	78	1	1	1	1	1	1	15	1	0	0	0	TRUE	0	0	0	0	FALSE
PDT001259077.1	clinical	2015	NA	NA	Israel: Jerusalem	Israel	Jerusalem	Homo sapiens	Homo sapiens	blood	bacteremia	GCA_022464555.1	efaecium	78	1	1	1	1	1	1	15	1	0	0	0	TRUE	0	0	0	0	FALSE
PDT001259078.1	clinical	2016	NA	NA	Israel: Jerusalem	Israel	Jerusalem	Homo sapiens	Homo sapiens	blood	bacteremia	GCA_022464575.1	efaecium	80	1	1	1	12	1	1	9	1	0	0	0	TRUE	0	0	0	0	FALSE
PDT001259079.1	clinical	2017	NA	NA	Israel: Jerusalem	Israel	Jerusalem	Homo sapiens	Homo sapiens	blood	bacteremia	GCA_022464585.1	efaecium	772	1	1	44	1	1	1	15	1	0	0	0	TRUE	0	0	0	0	FALSE
PDT001259080.1	clinical	2015	NA	NA	Israel: Jerusalem	Israel	Jerusalem	Homo sapiens	Homo sapiens	blood	bacteremia	GCA_022464595.1	efaecium	78	1	1	1	1	1	1	15	1	0	0	0	TRUE	0	0	0	0	FALSE
PDT001259081.1	clinical	2017	NA	NA	Israel: Jerusalem	Israel	Jerusalem	Homo sapiens	Homo sapiens	blood	bacteremia	GCA_022464635.1	efaecium	772	1	1	44	1	1	1	15	1	0	0	0	TRUE	0	0	0	0	FALSE
PDT001259082.1	clinical	2017	NA	NA	Israel: Jerusalem	Israel	Jerusalem	Homo sapiens	Homo sapiens	blood	bacteremia	GCA_022464655.1	efaecium	772	1	1	44	1	1	1	15	1	0	0	0	TRUE	0	0	0	0	FALSE
PDT001259083.1	clinical	2016	NA	NA	Israel: Jerusalem	Israel	Jerusalem	Homo sapiens	Homo sapiens	blood	bacteremia	GCA_022464675.1	efaecium	80	1	1	1	12	1	1	9	1	0	0	0	TRUE	0	0	0	0	FALSE
PDT001259084.1	clinical	2017	NA	NA	Israel: Jerusalem	Israel	Jerusalem	Homo sapiens	Homo sapiens	blood	bacteremia	GCA_022464695.1	efaecium	18	1	1	1	5	1	1	7	1	0	0	0	TRUE	0	0	0	0	FALSE
PDT001259085.1	clinical	2016	NA	NA	Israel: Jerusalem	Israel	Jerusalem	Homo sapiens	Homo sapiens	blood	bacteremia	GCA_022464715.1	efaecium	78	1	1	1	1	1	1	15	1	0	0	0	TRUE	0	0	0	0	FALSE
PDT001259086.1	clinical	2011	NA	NA	Israel: Jerusalem	Israel	Jerusalem	Homo sapiens	Homo sapiens	blood	bacteremia	GCA_022464735.1	efaecium	18	1	1	1	5	1	1	7	1	0	0	0	TRUE	0	0	0	0	FALSE
PDT001259087.1	clinical	2016	NA	NA	Israel: Jerusalem	Israel	Jerusalem	Homo sapiens	Homo sapiens	blood	bacteremia	GCA_022464755.1	efaecium	18	1	1	1	5	1	1	7	1	0	0	0	TRUE	0	0	0	0	FALSE
PDT001259088.1	clinical	2016	NA	NA	Israel: Jerusalem	Israel	Jerusalem	Homo sapiens	Homo sapiens	blood	bacteremia	GCA_022464775.1	efaecium	772	1	1	44	1	1	1	15	1	0	0	0	TRUE	0	0	0	0	FALSE
PDT001259089.1	clinical	2016	NA	NA	Israel: Jerusalem	Israel	Jerusalem	Homo sapiens	Homo sapiens	blood	bacteremia	GCA_022464785.1	efaecium	18	1	1	1	5	1	1	7	1	0	0	0	TRUE	0	0	0	0	FALSE
PDT001259090.1	clinical	2016	NA	NA	Israel: Jerusalem	Israel	Jerusalem	Homo sapiens	Homo sapiens	blood	bacteremia	GCA_022464815.1	efaecium	80	1	1	1	12	1	1	9	1	0	0	0	TRUE	0	0	0	0	FALSE
PDT001259092.1	clinical	2015	NA	NA	Israel: Jerusalem	Israel	Jerusalem	Homo sapiens	Homo sapiens	blood	bacteremia	GCA_022464835.1	efaecium	80	1	1	1	12	1	1	9	1	0	0	0	TRUE	0	0	0	0	FALSE
PDT001259091.1	clinical	2015	NA	NA	Israel: Jerusalem	Israel	Jerusalem	Homo sapiens	Homo sapiens	blood	bacteremia	GCA_022464845.1	efaecium	772	1	1	44	1	1	1	15	1	0	0	0	TRUE	0	0	0	0	FALSE
PDT001259093.1	clinical	2014	NA	NA	Israel: Jerusalem	Israel	Jerusalem	Homo sapiens	Homo sapiens	blood	bacteremia	GCA_022464875.1	efaecium	80	1	1	1	12	1	1	9	1	0	0	0	TRUE	0	0	0	0	FALSE
PDT001259094.1	clinical	2014	NA	NA	Israel: Jerusalem	Israel	Jerusalem	Homo sapiens	Homo sapiens	blood	bacteremia	GCA_022464895.1	efaecium	80	1	1	1	12	1	1	9	1	0	0	0	TRUE	0	0	0	0	FALSE
PDT001259095.1	clinical	2015	NA	NA	Israel: Jerusalem	Israel	Jerusalem	Homo sapiens	Homo sapiens	blood	bacteremia	GCA_022464905.1	efaecium	80	1	1	1	12	1	1	9	1	0	0	0	TRUE	0	0	0	0	FALSE
PDT001259096.1	clinical	2010	NA	NA	Israel: Jerusalem	Israel	Jerusalem	Homo sapiens	Homo sapiens	blood	bacteremia	GCA_022464935.1	efaecium	412	1	1	44	1	20	1	15	1	0	0	0	TRUE	0	0	0	0	FALSE
PDT001259097.1	clinical	2014	NA	NA	Israel: Jerusalem	Israel	Jerusalem	Homo sapiens	Homo sapiens	blood	bacteremia	GCA_022464955.1	efaecium	18	1	1	1	5	1	1	7	1	0	0	0	TRUE	0	0	0	0	FALSE
PDT001259098.1	clinical	2015	NA	NA	Israel: Jerusalem	Israel	Jerusalem	Homo sapiens	Homo sapiens	blood	bacteremia	GCA_022464975.1	efaecium	18	1	1	1	5	1	1	7	1	0	0	0	TRUE	0	0	0	0	FALSE
PDT001259099.1	clinical	2010	NA	NA	Israel: Jerusalem	Israel	Jerusalem	Homo sapiens	Homo sapiens	blood	bacteremia	GCA_022465015.1	efaecium	18	1	1	1	5	1	1	7	1	0	0	0	TRUE	0	0	0	0	FALSE
PDT001259100.1	clinical	2015	NA	NA	Israel: Jerusalem	Israel	Jerusalem	Homo sapiens	Homo sapiens	blood	bacteremia	GCA_022467695.1	efaecium	78	1	1	1	1	1	1	15	1	0	0	0	TRUE	0	0	0	0	FALSE
PDT001259101.1	clinical	2015	NA	NA	Israel: Jerusalem	Israel	Jerusalem	Homo sapiens	Homo sapiens	blood	bacteremia	GCA_022467715.1	efaecium	78	1	1	1	1	1	1	15	1	0	0	0	TRUE	0	0	0	0	FALSE
PDT001259103.1	clinical	2015	NA	NA	Israel: Jerusalem	Israel	Jerusalem	Homo sapiens	Homo sapiens	blood	bacteremia	GCA_022467755.1	efaecium	78	1	1	1	1	1	1	15	1	0	0	0	TRUE	0	0	0	0	FALSE
PDT001259102.1	clinical	2015	NA	NA	Israel: Jerusalem	Israel	Jerusalem	Homo sapiens	Homo sapiens	blood	bacteremia	GCA_022467765.1	efaecium	78	1	1	1	1	1	1	15	1	0	0	0	TRUE	0	0	0	0	FALSE
PDT001259104.1	clinical	2015	NA	NA	Israel: Jerusalem	Israel	Jerusalem	Homo sapiens	Homo sapiens	blood	bacteremia	GCA_022467795.1	efaecium	78	1	1	1	1	1	1	15	1	0	0	0	TRUE	0	0	0	0	FALSE
PDT001259105.1	clinical	2016	NA	NA	Israel: Jerusalem	Israel	Jerusalem	Homo sapiens	Homo sapiens	blood	bacteremia	GCA_022467835.1	efaecium	80	1	1	1	12	1	1	9	1	0	0	0	TRUE	0	0	0	0	FALSE
PDT001259106.1	clinical	2017	NA	NA	Israel: Jerusalem	Israel	Jerusalem	Homo sapiens	Homo sapiens	blood	bacteremia	GCA_022467855.1	efaecium	80	1	1	1	12	1	1	9	1	0	0	0	TRUE	0	0	0	0	FALSE
PDT001259107.1	clinical	2016	NA	NA	Israel: Jerusalem	Israel	Jerusalem	Homo sapiens	Homo sapiens	blood	bacteremia	GCA_022467875.1	efaecium	772	1	1	44	1	1	1	15	1	0	0	0	TRUE	0	0	0	0	FALSE
PDT001259108.1	clinical	2016	NA	NA	Israel: Jerusalem	Israel	Jerusalem	Homo sapiens	Homo sapiens	blood	bacteremia	GCA_022467895.1	efaecium	78	1	1	1	1	1	1	15	1	0	0	0	TRUE	0	0	0	0	FALSE
PDT001259109.1	clinical	2016	NA	NA	Israel: Jerusalem	Israel	Jerusalem	Homo sapiens	Homo sapiens	blood	bacteremia	GCA_022467935.1	efaecium	80	1	1	1	12	1	1	9	1	0	0	0	TRUE	0	0	0	0	FALSE
PDT001259110.1	clinical	2016	NA	NA	Israel: Jerusalem	Israel	Jerusalem	Homo sapiens	Homo sapiens	blood	bacteremia	GCA_022467945.1	efaecium	80	1	1	1	12	1	1	9	1	0	0	0	TRUE	0	0	0	0	FALSE
PDT001259111.1	clinical	2016	NA	NA	Israel: Jerusalem	Israel	Jerusalem	Homo sapiens	Homo sapiens	blood	bacteremia	GCA_022467995.1	efaecium	772	1	1	44	1	1	1	15	1	0	0	0	TRUE	0	0	0	0	FALSE
PDT001259112.1	clinical	2016	NA	NA	Israel: Jerusalem	Israel	Jerusalem	Homo sapiens	Homo sapiens	blood	bacteremia	GCA_022468015.1	efaecium	80	1	1	1	12	1	1	9	1	0	0	0	TRUE	0	0	0	0	FALSE
PDT001259113.1	clinical	2016	NA	NA	Israel: Jerusalem	Israel	Jerusalem	Homo sapiens	Homo sapiens	blood	bacteremia	GCA_022468035.1	efaecium	80	1	1	1	12	1	1	9	1	0	0	0	TRUE	0	0	0	0	FALSE
PDT001259114.1	clinical	2016	NA	NA	Israel: Jerusalem	Israel	Jerusalem	Homo sapiens	Homo sapiens	blood	bacteremia	GCA_022468055.1	efaecium	78	1	1	1	1	1	1	15	1	0	0	0	TRUE	0	0	0	0	FALSE
PDT001259115.1	clinical	2016	NA	NA	Israel: Jerusalem	Israel	Jerusalem	Homo sapiens	Homo sapiens	blood	bacteremia	GCA_022468095.1	efaecium	78	1	1	1	1	1	1	15	1	0	0	0	TRUE	0	0	0	0	FALSE
PDT001259116.1	clinical	2016	NA	NA	Israel: Jerusalem	Israel	Jerusalem	Homo sapiens	Homo sapiens	blood	bacteremia	GCA_022468105.1	efaecium	80	1	1	1	12	1	1	9	1	0	0	0	TRUE	0	0	0	0	FALSE
PDT001259117.1	clinical	2016	NA	NA	Israel: Jerusalem	Israel	Jerusalem	Homo sapiens	Homo sapiens	blood	bacteremia	GCA_022468135.1	efaecium	80	1	1	1	12	1	1	9	1	0	0	0	TRUE	0	0	0	0	FALSE
PDT001259118.1	clinical	2016	NA	NA	Israel: Jerusalem	Israel	Jerusalem	Homo sapiens	Homo sapiens	blood	bacteremia	GCA_022468155.1	efaecium	772	1	1	44	1	1	1	15	1	0	0	0	TRUE	0	0	0	0	FALSE
PDT001259119.1	clinical	2016	NA	NA	Israel: Jerusalem	Israel	Jerusalem	Homo sapiens	Homo sapiens	blood	bacteremia	GCA_022468175.1	efaecium	772	1	1	44	1	1	1	15	1	0	0	0	TRUE	0	0	0	0	FALSE
PDT001259120.1	clinical	2016	NA	NA	Israel: Jerusalem	Israel	Jerusalem	Homo sapiens	Homo sapiens	blood	bacteremia	GCA_022468215.1	efaecium	80	1	1	1	12	1	1	9	1	0	0	0	TRUE	0	0	0	0	FALSE
PDT001259121.1	clinical	2016	NA	NA	Israel: Jerusalem	Israel	Jerusalem	Homo sapiens	Homo sapiens	blood	bacteremia	GCA_022468225.1	efaecium	18	1	1	1	5	1	1	7	1	0	0	0	TRUE	0	0	0	0	FALSE
PDT001259122.1	clinical	2016	NA	NA	Israel: Jerusalem	Israel	Jerusalem	Homo sapiens	Homo sapiens	blood	bacteremia	GCA_022468255.1	efaecium	80	1	1	1	12	1	1	9	1	0	0	0	TRUE	0	0	0	0	FALSE
PDT001259123.1	clinical	2017	NA	NA	Israel: Jerusalem	Israel	Jerusalem	Homo sapiens	Homo sapiens	blood	bacteremia	GCA_022468265.1	efaecium	78	1	1	1	1	1	1	15	1	0	0	0	TRUE	0	0	0	0	FALSE
PDT001259124.1	clinical	2018	NA	NA	Israel: Jerusalem	Israel	Jerusalem	Homo sapiens	Homo sapiens	blood	bacteremia	GCA_022468315.1	efaecium	18	1	1	1	5	1	1	7	1	0	0	0	TRUE	0	0	0	0	FALSE
PDT001259125.1	clinical	2017	NA	NA	Israel: Jerusalem	Israel	Jerusalem	Homo sapiens	Homo sapiens	blood	bacteremia	GCA_022468335.1	efaecium	772	1	1	44	1	1	1	15	1	0	0	0	TRUE	0	0	0	0	FALSE
PDT001259126.1	clinical	2017	NA	NA	Israel: Jerusalem	Israel	Jerusalem	Homo sapiens	Homo sapiens	blood	bacteremia	GCA_022468375.1	efaecium	117	1	1	1	1	1	1	9	1	0	0	0	TRUE	0	0	0	0	FALSE
PDT001259127.1	clinical	2017	NA	NA	Israel: Jerusalem	Israel	Jerusalem	Homo sapiens	Homo sapiens	blood	bacteremia	GCA_022468385.1	efaecium	80	1	1	1	12	1	1	9	1	0	0	0	TRUE	0	0	0	0	FALSE
PDT001259128.1	clinical	2017	NA	NA	Israel: Jerusalem	Israel	Jerusalem	Homo sapiens	Homo sapiens	blood	bacteremia	GCA_022468415.1	efaecium	80	1	1	1	12	1	1	9	1	0	0	0	TRUE	0	0	0	0	FALSE
PDT001259129.1	clinical	2017	NA	NA	Israel: Jerusalem	Israel	Jerusalem	Homo sapiens	Homo sapiens	blood	bacteremia	GCA_022468435.1	efaecium	18	1	1	1	5	1	1	7	0	0	0	0	FALSE	0	0	0	0	FALSE
PDT001259130.1	clinical	2017	NA	NA	Israel: Jerusalem	Israel	Jerusalem	Homo sapiens	Homo sapiens	blood	bacteremia	GCA_022468475.1	efaecium	117	1	1	1	1	1	1	9	1	0	0	0	TRUE	0	0	0	0	FALSE
PDT001259131.1	clinical	2017	NA	NA	Israel: Jerusalem	Israel	Jerusalem	Homo sapiens	Homo sapiens	blood	bacteremia	GCA_022468495.1	efaecium	80	1	1	1	12	1	1	9	1	0	0	0	TRUE	0	0	0	0	FALSE
PDT001259132.1	clinical	2017	NA	NA	Israel: Jerusalem	Israel	Jerusalem	Homo sapiens	Homo sapiens	blood	bacteremia	GCA_022468505.1	efaecium	80	1	1	1	12	1	1	9	1	0	0	0	TRUE	0	0	0	0	FALSE
PDT001259133.1	clinical	2017	NA	NA	Israel: Jerusalem	Israel	Jerusalem	Homo sapiens	Homo sapiens	blood	bacteremia	GCA_022468535.1	efaecium	132	1	1	1	12	1	1	7	0	1	0	0	TRUE	0	0	0	0	FALSE
PDT001259134.1	clinical	2017	NA	NA	Israel: Jerusalem	Israel	Jerusalem	Homo sapiens	Homo sapiens	blood	bacteremia	GCA_022468555.1	efaecium	18	1	1	1	5	1	1	7	1	0	0	0	TRUE	0	0	0	0	FALSE
PDT001259135.1	clinical	2017	NA	NA	Israel: Jerusalem	Israel	Jerusalem	Homo sapiens	Homo sapiens	blood	bacteremia	GCA_022468595.1	efaecium	80	1	1	1	12	1	1	9	1	0	0	0	TRUE	0	0	0	0	FALSE
PDT001259136.1	clinical	2018	NA	NA	Israel: Jerusalem	Israel	Jerusalem	Homo sapiens	Homo sapiens	blood	bacteremia	GCA_022468615.1	efaecium	117	1	1	1	1	1	1	9	1	0	0	0	TRUE	0	0	0	0	FALSE
PDT001259137.1	clinical	2018	NA	NA	Israel: Jerusalem	Israel	Jerusalem	Homo sapiens	Homo sapiens	blood	bacteremia	GCA_022468625.1	efaecium	80	1	1	1	12	1	1	9	1	0	0	0	TRUE	0	0	0	0	FALSE
PDT001259138.1	clinical	2018	NA	NA	Israel: Jerusalem	Israel	Jerusalem	Homo sapiens	Homo sapiens	blood	bacteremia	GCA_022468675.1	efaecium	18	1	1	1	5	1	1	7	1	0	0	0	TRUE	0	0	0	0	FALSE
PDT001259139.1	clinical	2018	NA	NA	Israel: Jerusalem	Israel	Jerusalem	Homo sapiens	Homo sapiens	blood	bacteremia	GCA_022468695.1	efaecium	117	1	1	1	1	1	1	9	1	0	0	0	TRUE	0	0	0	0	FALSE
PDT001259140.1	clinical	2018	NA	NA	Israel: Jerusalem	Israel	Jerusalem	Homo sapiens	Homo sapiens	blood	bacteremia	GCA_022468815.1	efaecium	80	1	1	1	12	1	1	9	1	0	0	0	TRUE	0	0	0	0	FALSE
PDT001259141.1	clinical	2018	NA	NA	Israel: Jerusalem	Israel	Jerusalem	Homo sapiens	Homo sapiens	blood	bacteremia	GCA_022468875.1	efaecium	117	1	1	1	1	1	1	9	1	0	0	0	TRUE	0	0	0	0	FALSE
PDT001259142.1	clinical	2018	NA	NA	Israel: Jerusalem	Israel	Jerusalem	Homo sapiens	Homo sapiens	blood	bacteremia	GCA_022468885.1	efaecium	18	1	1	1	5	1	1	7	1	0	0	0	TRUE	0	0	0	0	FALSE
PDT001259143.1	clinical	2018	NA	NA	Israel: Jerusalem	Israel	Jerusalem	Homo sapiens	Homo sapiens	blood	bacteremia	GCA_022468915.1	efaecium	736	3	1	44	1	1	1	1	1	0	0	0	TRUE	0	0	0	0	FALSE
PDT001259144.1	clinical	2018	NA	NA	Israel: Jerusalem	Israel	Jerusalem	Homo sapiens	Homo sapiens	blood	bacteremia	GCA_022468925.1	efaecium	412	1	1	44	1	20	1	15	1	0	0	0	TRUE	0	0	0	0	FALSE
PDT001259145.1	clinical	2018	NA	NA	Israel: Jerusalem	Israel	Jerusalem	Homo sapiens	Homo sapiens	blood	bacteremia	GCA_022468955.1	efaecium	18	1	1	1	5	1	1	7	1	0	0	0	TRUE	0	0	0	0	FALSE
PDT001259146.1	clinical	2018	NA	NA	Israel: Jerusalem	Israel	Jerusalem	Homo sapiens	Homo sapiens	blood	bacteremia	GCA_022469035.1	efaecium	80	1	1	1	12	1	1	9	1	0	0	0	TRUE	0	0	0	0	FALSE
PDT001259147.1	clinical	2018	NA	NA	Israel: Jerusalem	Israel	Jerusalem	Homo sapiens	Homo sapiens	blood	bacteremia	GCA_022469055.1	efaecium	80	1	1	1	12	1	1	9	1	0	0	0	TRUE	0	0	0	0	FALSE
PDT001259148.1	clinical	2016	NA	NA	Israel: Jerusalem	Israel	Jerusalem	Homo sapiens	Homo sapiens	blood	bacteremia	GCA_022469095.1	efaecium	80	1	1	1	12	1	1	9	1	0	0	0	TRUE	0	0	0	0	FALSE
PDT001259149.1	clinical	2017	NA	NA	Israel: Jerusalem	Israel	Jerusalem	Homo sapiens	Homo sapiens	blood	bacteremia	GCA_022469115.1	efaecium	772	1	1	44	1	1	1	15	1	0	0	0	TRUE	0	0	0	0	FALSE
PDT001259150.1	clinical	2011	NA	NA	Israel: Jerusalem	Israel	Jerusalem	Homo sapiens	Homo sapiens	blood	bacteremia	GCA_022469135.1	efaecium	18	1	1	1	5	1	1	7	1	0	0	0	TRUE	0	0	0	0	FALSE
PDT001259151.1	clinical	2015	NA	NA	Israel: Jerusalem	Israel	Jerusalem	Homo sapiens	Homo sapiens	blood	bacteremia	GCA_022469155.1	efaecium	772	1	1	44	1	1	1	15	1	0	0	0	TRUE	0	0	0	0	FALSE
PDT001259152.1	clinical	2015	NA	NA	Israel: Jerusalem	Israel	Jerusalem	Homo sapiens	Homo sapiens	blood	bacteremia	GCA_022469165.1	efaecium	18	1	1	1	5	1	1	7	1	0	0	0	TRUE	0	0	0	0	FALSE
PDT001259153.1	clinical	2015	NA	NA	Israel: Jerusalem	Israel	Jerusalem	Homo sapiens	Homo sapiens	blood	bacteremia	GCA_022469195.1	efaecium	772	1	1	44	1	1	1	15	1	0	0	0	TRUE	0	0	0	0	FALSE
PDT001259154.1	clinical	2015	NA	NA	Israel: Jerusalem	Israel	Jerusalem	Homo sapiens	Homo sapiens	blood	bacteremia	GCA_022469215.1	efaecium	2274	1	1	1	94	1	1	7	1	0	0	0	TRUE	0	0	0	0	FALSE
PDT001259155.1	clinical	2015	NA	NA	Israel: Jerusalem	Israel	Jerusalem	Homo sapiens	Homo sapiens	blood	bacteremia	GCA_022469235.1	efaecium	80	1	1	1	12	1	1	9	1	0	0	0	TRUE	0	0	0	0	FALSE
PDT001259156.1	clinical	2011	NA	NA	Israel: Jerusalem	Israel	Jerusalem	Homo sapiens	Homo sapiens	blood	bacteremia	GCA_022469255.1	efaecium	412	1	1	44	1	20	1	15	1	0	0	0	TRUE	0	0	0	0	FALSE
PDT001259157.1	clinical	2011	NA	NA	Israel: Jerusalem	Israel	Jerusalem	Homo sapiens	Homo sapiens	blood	bacteremia	GCA_022469265.1	efaecium	412	1	1	44	1	20	1	15	1	0	0	0	TRUE	0	0	0	0	FALSE
PDT001259158.1	clinical	2014	NA	NA	Israel: Jerusalem	Israel	Jerusalem	Homo sapiens	Homo sapiens	blood	bacteremia	GCA_022469295.1	efaecium	80	1	1	1	12	1	1	9	1	0	0	0	TRUE	0	0	0	0	FALSE
PDT001259159.1	clinical	2015	NA	NA	Israel: Jerusalem	Israel	Jerusalem	Homo sapiens	Homo sapiens	blood	bacteremia	GCA_022469315.1	efaecium	-	1	1	1	94?	1	1	165?	1	0	0	0	TRUE	0	0	0	0	FALSE
PDT001259160.1	clinical	2014	NA	NA	Israel: Jerusalem	Israel	Jerusalem	Homo sapiens	Homo sapiens	blood	bacteremia	GCA_022469335.1	efaecium	2275	1	134	1	5	1	1	7	1	0	0	0	TRUE	0	0	0	0	FALSE
PDT001259161.1	clinical	2014	NA	NA	Israel: Jerusalem	Israel	Jerusalem	Homo sapiens	Homo sapiens	blood	bacteremia	GCA_022469355.1	efaecium	18	1	1	1	5	1	1	7	1	0	0	0	TRUE	0	0	0	0	FALSE
PDT001259162.1	clinical	2010	NA	NA	Israel: Jerusalem	Israel	Jerusalem	Homo sapiens	Homo sapiens	blood	bacteremia	GCA_022469375.1	efaecium	18	1	1	1	5	1	1	7	1	0	0	0	TRUE	0	0	0	0	FALSE
PDT001259163.1	clinical	2014	NA	NA	Israel: Jerusalem	Israel	Jerusalem	Homo sapiens	Homo sapiens	blood	bacteremia	GCA_022469395.1	efaecium	-	1	1	1	94?	1	86?	7	0	0	0	0	FALSE	0	0	0	0	FALSE
PDT001259164.1	clinical	2014	NA	NA	Israel: Jerusalem	Israel	Jerusalem	Homo sapiens	Homo sapiens	blood	bacteremia	GCA_022469415.1	efaecium	80	1	1	1	12	1	1	9	1	0	0	0	TRUE	0	0	0	0	FALSE
PDT001259165.1	clinical	2014	NA	NA	Israel: Jerusalem	Israel	Jerusalem	Homo sapiens	Homo sapiens	blood	bacteremia	GCA_022469435.1	efaecium	18	1	1	1	5	1	1	7	1	0	0	0	TRUE	0	0	0	0	FALSE
PDT001259166.1	clinical	2014	NA	NA	Israel: Jerusalem	Israel	Jerusalem	Homo sapiens	Homo sapiens	blood	bacteremia	GCA_022469455.1	efaecium	-	1	1	1	5	1	87	7	1	0	0	0	TRUE	0	0	0	0	FALSE
PDT001259167.1	clinical	2013	NA	NA	Israel: Jerusalem	Israel	Jerusalem	Homo sapiens	Homo sapiens	blood	bacteremia	GCA_022469465.1	efaecium	117	1	1	1	1	1	1	9	1	0	0	0	TRUE	0	0	0	0	FALSE
PDT001259168.1	clinical	2013	NA	NA	Israel: Jerusalem	Israel	Jerusalem	Homo sapiens	Homo sapiens	blood	bacteremia	GCA_022469495.1	efaecium	412	1	1	44	1	20	1	15	1	0	0	0	TRUE	0	0	0	0	FALSE
PDT001259169.1	clinical	2012	NA	NA	Israel: Jerusalem	Israel	Jerusalem	Homo sapiens	Homo sapiens	blood	bacteremia	GCA_022469515.1	efaecium	18	1	1	1	5	1	1	7	1	0	0	0	TRUE	0	0	0	0	FALSE
PDT001259170.1	clinical	2012	NA	NA	Israel: Jerusalem	Israel	Jerusalem	Homo sapiens	Homo sapiens	blood	bacteremia	GCA_022469525.1	efaecium	412	1	1	44	1	20	1	15	1	0	0	0	TRUE	0	0	0	0	FALSE
PDT001259171.1	clinical	2010	NA	NA	Israel: Jerusalem	Israel	Jerusalem	Homo sapiens	Homo sapiens	blood	bacteremia	GCA_022469555.1	efaecium	412	1	1	44	1	20	1	15	1	0	0	0	TRUE	0	0	0	0	FALSE
PDT001259172.1	clinical	2010	NA	NA	Israel: Jerusalem	Israel	Jerusalem	Homo sapiens	Homo sapiens	blood	bacteremia	GCA_022469575.1	efaecium	18	1	1	1	5	1	1	7	1	0	0	0	TRUE	0	0	0	0	FALSE
PDT001275061.1	clinical	2019	4	3	USA:Little Rock	USA	Little Rock	Homo sapiens	Homo sapiens	blood	NA	GCA_022647825.1	efaecium	736	3	1	44	1	1	1	1	1	0	0	0	TRUE	0	0	0	0	FALSE
PDT001275062.1	clinical	2019	4	2	USA:Little Rock	USA	Little Rock	Homo sapiens	Homo sapiens	blood	NA	GCA_022647945.1	efaecium	736	3	1	44	1	1	1	1	1	0	0	0	TRUE	0	0	0	0	FALSE
PDT001275063.1	clinical	2019	4	1	USA:Little Rock	USA	Little Rock	Homo sapiens	Homo sapiens	blood	NA	GCA_022648125.1	efaecium	736	3	1	44	1	1	1	1	1	0	0	0	TRUE	0	0	0	0	FALSE
PDT001277896.1	clinical	2018	NA	NA	China: BeiJing	China	BeiJing	Homo sapiens	Homo sapiens	blood	Chronic renal insufficiency	GCA_022699225.1	efaecium	78	1	1	1	1	1	1	15	0	0	0	0	FALSE	0	0	0	0	FALSE
PDT001278578.1	clinical	2020	7	29	USA: Hawaii	USA	Hawaii	Homo sapiens	Homo sapiens	blood	NA	GCA_022809275.1	efaecium	1421	1	1	1	1	0	1	1	1	0	0	0	TRUE	0	0	0	0	FALSE
PDT001283420.1	clinical	2016	NA	NA	Canada: Alberta	Canada	Alberta	Homo sapiens	Homo sapiens	blood	Bacteraemia	GCA_022921675.1	efaecium	1478	1	1	1	1	0	1	9	1	0	0	0	TRUE	0	0	0	0	FALSE
PDT001283410.1	clinical	2018	NA	NA	Canada: British Columbia	Canada	British Columbia	Homo sapiens	Homo sapiens	blood	Bacteraemia	GCA_022921715.1	efaecium	1478	1	1	1	1	0	1	9	1	0	0	0	TRUE	0	0	0	0	FALSE
PDT001283415.1	clinical	2018	NA	NA	Canada: British Columbia	Canada	British Columbia	Homo sapiens	Homo sapiens	blood	Bacteraemia	GCA_022921735.1	efaecium	1478	1	1	1	1	0	1	9	1	0	0	0	TRUE	0	0	0	0	FALSE
PDT001283416.1	clinical	2018	NA	NA	Canada: British Columbia	Canada	British Columbia	Homo sapiens	Homo sapiens	blood	Bacteraemia	GCA_022922095.1	efaecium	1478	1	1	1	1	0	1	9	1	0	0	0	TRUE	0	0	0	0	FALSE
PDT001283424.1	clinical	2018	NA	NA	Canada: British Columbia	Canada	British Columbia	Homo sapiens	Homo sapiens	blood	Bacteraemia	GCA_022922135.1	efaecium	1478	1	1	1	1	0	1	9	1	0	0	0	TRUE	0	0	0	0	FALSE
PDT001283408.1	clinical	2018	NA	NA	Canada: British Columbia	Canada	British Columbia	Homo sapiens	Homo sapiens	blood	Bacteraemia	GCA_022922195.1	efaecium	1478	1	1	1	1	0	1	9	1	0	0	0	TRUE	0	0	0	0	FALSE
PDT001283401.1	clinical	2018	NA	NA	Canada: British Columbia	Canada	British Columbia	Homo sapiens	Homo sapiens	blood	Bacteraemia	GCA_022922215.1	efaecium	1478	1	1	1	1	0	1	9	1	0	0	0	TRUE	0	0	0	0	FALSE
PDT001283388.1	clinical	2018	NA	NA	Canada: British Columbia	Canada	British Columbia	Homo sapiens	Homo sapiens	blood	Bacteraemia	GCA_022922235.1	efaecium	1478	1	1	1	1	0	1	9	1	0	0	0	TRUE	0	0	0	0	FALSE
PDT001283404.1	clinical	2018	NA	NA	Canada: British Columbia	Canada	British Columbia	Homo sapiens	Homo sapiens	blood	Bacteraemia	GCA_022922255.1	efaecium	1478	1	1	1	1	0	1	9	1	0	0	0	TRUE	0	0	0	0	FALSE
PDT001283402.1	clinical	2018	NA	NA	Canada: British Columbia	Canada	British Columbia	Homo sapiens	Homo sapiens	blood	Bacteraemia	GCA_022922275.1	efaecium	1478	1	1	1	1	0	1	9	1	0	0	0	TRUE	0	0	0	0	FALSE
PDT001283385.1	clinical	2018	NA	NA	Canada: Alberta	Canada	Alberta	Homo sapiens	Homo sapiens	blood	Bacteraemia	GCA_022922315.1	efaecium	1478	1	1	1	1	0	1	9	1	0	0	0	TRUE	0	0	0	0	FALSE
PDT001283378.1	clinical	2018	NA	NA	Canada: British Columbia	Canada	British Columbia	Homo sapiens	Homo sapiens	blood	Bacteraemia	GCA_022922335.1	efaecium	1478	1	1	1	1	0	1	9	1	0	0	0	TRUE	0	0	0	0	FALSE
PDT001283382.1	clinical	2018	NA	NA	Canada: British Columbia	Canada	British Columbia	Homo sapiens	Homo sapiens	blood	Bacteraemia	GCA_022922355.1	efaecium	1421	1	1	1	1	0	1	1	1	0	0	0	TRUE	0	0	0	0	FALSE
PDT001283380.1	clinical	2018	NA	NA	Canada: Alberta	Canada	Alberta	Homo sapiens	Homo sapiens	blood	Bacteraemia	GCA_022922375.1	efaecium	1478	1	1	1	1	0	1	9	1	0	0	0	TRUE	0	0	0	0	FALSE
PDT001283417.1	clinical	2018	NA	NA	Canada: British Columbia	Canada	British Columbia	Homo sapiens	Homo sapiens	blood	Bacteraemia	GCA_022922495.1	efaecium	1478	1	1	1	1	0	1	9	1	0	0	0	TRUE	0	0	0	0	FALSE
PDT001283406.1	clinical	2015	NA	NA	Canada: Alberta	Canada	Alberta	Homo sapiens	Homo sapiens	blood	Bacteraemia	GCA_022922525.1	efaecium	1478	1	1	1	1	0	1	9	1	0	0	0	TRUE	0	0	0	0	FALSE
PDT001283390.1	clinical	2018	NA	NA	Canada: Alberta	Canada	Alberta	Homo sapiens	Homo sapiens	blood	Bacteraemia	GCA_022922555.1	efaecium	1478	1	1	1	1	0	1	9	1	0	0	0	TRUE	0	0	0	0	FALSE
PDT001283403.1	clinical	2018	NA	NA	Canada: British Columbia	Canada	British Columbia	Homo sapiens	Homo sapiens	blood	Bacteraemia	GCA_022922565.1	efaecium	1478	1	1	1	1	0	1	9	1	0	0	0	TRUE	0	0	0	0	FALSE
PDT001283387.1	clinical	2018	NA	NA	Canada: British Columbia	Canada	British Columbia	Homo sapiens	Homo sapiens	blood	Bacteraemia	GCA_022922595.1	efaecium	1478	1	1	1	1	0	1	9	1	0	0	0	TRUE	0	0	0	0	FALSE
PDT001283383.1	clinical	2018	NA	NA	Canada: Alberta	Canada	Alberta	Homo sapiens	Homo sapiens	blood	Bacteraemia	GCA_022922635.1	efaecium	1478	1	1	1	1	0	1	9	1	0	0	0	TRUE	0	0	0	0	FALSE
PDT001283384.1	clinical	2018	NA	NA	Canada: Alberta	Canada	Alberta	Homo sapiens	Homo sapiens	blood	Bacteraemia	GCA_022923955.1	efaecium	1478	1	1	1	1	0	1	9	1	0	0	0	TRUE	0	0	0	0	FALSE
PDT001283398.1	clinical	2018	NA	NA	Canada: Alberta	Canada	Alberta	Homo sapiens	Homo sapiens	blood	Bacteraemia	GCA_022923995.1	efaecium	1478	1	1	1	1	0	1	9	1	0	0	0	TRUE	0	0	0	0	FALSE
PDT001283421.1	clinical	2018	NA	NA	Canada: Alberta	Canada	Alberta	Homo sapiens	Homo sapiens	blood	Bacteraemia	GCA_022925455.1	efaecium	1478	1	1	1	1	0	1	9	1	0	0	0	TRUE	0	0	0	0	FALSE
PDT001283412.1	clinical	2018	NA	NA	Canada: Alberta	Canada	Alberta	Homo sapiens	Homo sapiens	blood	Bacteraemia	GCA_022925495.1	efaecium	1478	1	1	1	1	0	1	9	1	0	0	0	TRUE	0	0	0	0	FALSE
PDT001283396.1	clinical	2018	NA	NA	Canada: British Columbia	Canada	British Columbia	Homo sapiens	Homo sapiens	blood	Bacteraemia	GCA_022925535.1	efaecium	1478	1	1	1	1	0	1	9	1	0	0	0	TRUE	0	0	0	0	FALSE
PDT001283395.1	clinical	2018	NA	NA	Canada: British Columbia	Canada	British Columbia	Homo sapiens	Homo sapiens	blood	Bacteraemia	GCA_022925555.1	efaecium	1478	1	1	1	1	0	1	9	1	0	0	0	TRUE	0	0	0	0	FALSE
PDT001283405.1	clinical	2018	NA	NA	Canada: Alberta	Canada	Alberta	Homo sapiens	Homo sapiens	blood	Bacteraemia	GCA_022925595.1	efaecium	1478	1	1	1	1	0	1	9	1	0	0	0	TRUE	0	0	0	0	FALSE
PDT001283371.1	clinical	2017	NA	NA	Canada: Ontario	Canada	Ontario	Homo sapiens	Homo sapiens	blood	Bacteraemia	GCA_022925615.1	efaecium	1478	1	1	1	1	0	1	9	1	0	0	0	TRUE	0	0	0	0	FALSE
PDT001283375.1	clinical	2017	NA	NA	Canada: Ontario	Canada	Ontario	Homo sapiens	Homo sapiens	blood	Bacteraemia	GCA_022925635.1	efaecium	1478	1	1	1	1	0	1	9	1	0	0	0	TRUE	0	0	0	0	FALSE
PDT001283379.1	clinical	2018	NA	NA	Canada: Alberta	Canada	Alberta	Homo sapiens	Homo sapiens	blood	Bacteraemia	GCA_022926765.1	efaecium	1478	1	1	1	1	0	1	9	1	0	0	0	TRUE	0	0	0	0	FALSE
PDT001283365.1	clinical	2017	NA	NA	Canada: Ontario	Canada	Ontario	Homo sapiens	Homo sapiens	blood	Bacteraemia	GCA_022926785.1	efaecium	1478	1	1	1	1	0	1	9	1	0	0	0	TRUE	0	0	0	0	FALSE
PDT001283353.1	clinical	2018	NA	NA	Canada: Manitoba	Canada	Manitoba	Homo sapiens	Homo sapiens	blood	Bacteraemia	GCA_022926805.1	efaecium	1478	1	1	1	1	0	1	9	1	0	0	0	TRUE	0	0	0	0	FALSE
PDT001283372.1	clinical	2017	NA	NA	Canada: Ontario	Canada	Ontario	Homo sapiens	Homo sapiens	blood	Bacteraemia	GCA_022926825.1	efaecium	1478	1	1	1	1	0	1	9	1	0	0	0	TRUE	0	0	0	0	FALSE
PDT001283414.1	clinical	2018	NA	NA	Canada: Alberta	Canada	Alberta	Homo sapiens	Homo sapiens	blood	Bacteraemia	GCA_022927765.1	efaecium	1478	1	1	1	1	0	1	9	1	0	0	0	TRUE	0	0	0	0	FALSE
PDT001283411.1	clinical	2018	NA	NA	Canada: Alberta	Canada	Alberta	Homo sapiens	Homo sapiens	blood	Bacteraemia	GCA_022927785.1	efaecium	1478	1	1	1	1	0	1	9	1	0	0	0	TRUE	0	0	0	0	FALSE
PDT001283400.1	clinical	2018	NA	NA	Canada: British Columbia	Canada	British Columbia	Homo sapiens	Homo sapiens	blood	Bacteraemia	GCA_022927805.1	efaecium	1478	1	1	1	1	0	1	9	1	0	0	0	TRUE	0	0	0	0	FALSE
PDT001283373.1	clinical	2017	NA	NA	Canada: Ontario	Canada	Ontario	Homo sapiens	Homo sapiens	blood	Bacteraemia	GCA_022927825.1	efaecium	1478	1	1	1	1	0	1	9	1	0	0	0	TRUE	0	0	0	0	FALSE
PDT001283393.1	clinical	2018	NA	NA	Canada: Alberta	Canada	Alberta	Homo sapiens	Homo sapiens	blood	Bacteraemia	GCA_022927845.1	efaecium	1478	1	1	1	1	0	1	9	1	0	0	0	TRUE	0	0	0	0	FALSE
PDT001283370.1	clinical	2017	NA	NA	Canada: Ontario	Canada	Ontario	Homo sapiens	Homo sapiens	blood	Bacteraemia	GCA_022927865.1	efaecium	1478	1	1	1	1	0	1	9	1	0	0	0	TRUE	0	0	0	0	FALSE
PDT001283369.1	clinical	2017	NA	NA	Canada: Ontario	Canada	Ontario	Homo sapiens	Homo sapiens	blood	Bacteraemia	GCA_022927885.1	efaecium	1478	1	1	1	1	0	1	9	1	0	0	0	TRUE	0	0	0	0	FALSE
PDT001283364.1	clinical	2016	NA	NA	Canada: Ontario	Canada	Ontario	Homo sapiens	Homo sapiens	blood	Bacteraemia	GCA_022927905.1	efaecium	1478	1	1	1	1	0	1	9	1	0	0	0	TRUE	0	0	0	0	FALSE
PDT001283358.1	clinical	2017	NA	NA	Canada: Ontario	Canada	Ontario	Homo sapiens	Homo sapiens	blood	Bacteraemia	GCA_022927945.1	efaecium	1478	1	1	1	1	0	1	9	1	0	0	0	TRUE	0	0	0	0	FALSE
PDT001283447.1	clinical	2018	NA	NA	Canada: Ontario	Canada	Ontario	Homo sapiens	Homo sapiens	blood	Bacteraemia	GCA_022928625.1	efaecium	1424	1	1	1	12	0	1	9	1	0	0	0	TRUE	0	0	0	0	FALSE
PDT001283451.1	clinical	2018	NA	NA	Canada: Ontario	Canada	Ontario	Homo sapiens	Homo sapiens	blood	Bacteraemia	GCA_022928805.1	efaecium	1478	1	1	1	1	0	1	9	1	0	0	0	TRUE	0	0	0	0	FALSE
PDT001283443.1	clinical	2018	NA	NA	Canada: Ontario	Canada	Ontario	Homo sapiens	Homo sapiens	blood	Bacteraemia	GCA_022928825.1	efaecium	1478	1	1	1	1	0	1	9	1	0	0	0	TRUE	0	0	0	0	FALSE
PDT001283441.1	clinical	2018	NA	NA	Canada: Ontario	Canada	Ontario	Homo sapiens	Homo sapiens	blood	Bacteraemia	GCA_022928845.1	efaecium	1478	1	1	1	1	0	1	9	1	0	0	0	TRUE	0	0	0	0	FALSE
PDT001283440.1	clinical	2018	NA	NA	Canada: Ontario	Canada	Ontario	Homo sapiens	Homo sapiens	blood	Bacteraemia	GCA_022928865.1	efaecium	1478	1	1	1	1	0	1	9	1	0	0	0	TRUE	0	0	0	0	FALSE
PDT001283442.1	clinical	2018	NA	NA	Canada: Ontario	Canada	Ontario	Homo sapiens	Homo sapiens	blood	Bacteraemia	GCA_022928885.1	efaecium	1478	1	1	1	1	0	1	9	1	0	0	0	TRUE	0	0	0	0	FALSE
PDT001283438.1	clinical	2016	NA	NA	Canada: Newfoundland	Canada	Newfoundland	Homo sapiens	Homo sapiens	blood	Bacteraemia	GCA_022928905.1	efaecium	1478	1	1	1	1	0	1	9	0	1	0	0	TRUE	0	0	0	0	FALSE
PDT001283436.1	clinical	2018	NA	NA	Canada: Ontario	Canada	Ontario	Homo sapiens	Homo sapiens	blood	Bacteraemia	GCA_022928925.1	efaecium	1478	1	1	1	1	0	1	9	1	0	0	0	TRUE	0	0	0	0	FALSE
PDT001283435.1	clinical	2018	NA	NA	Canada: Ontario	Canada	Ontario	Homo sapiens	Homo sapiens	blood	Bacteraemia	GCA_022928945.1	efaecium	1478	1	1	1	1	0	1	9	1	0	0	0	TRUE	0	0	0	0	FALSE
PDT001283428.1	clinical	2018	NA	NA	Canada: Ontario	Canada	Ontario	Homo sapiens	Homo sapiens	blood	Bacteraemia	GCA_022928965.1	efaecium	1478	1	1	1	1	0	1	9	1	0	0	0	TRUE	0	0	0	0	FALSE
PDT001283431.1	clinical	2018	NA	NA	Canada: Ontario	Canada	Ontario	Homo sapiens	Homo sapiens	blood	Bacteraemia	GCA_022928985.1	efaecium	1478	1	1	1	1	0	1	9	1	0	0	0	TRUE	0	0	0	0	FALSE
PDT001283419.1	clinical	2018	NA	NA	Canada: Alberta	Canada	Alberta	Homo sapiens	Homo sapiens	blood	Bacteraemia	GCA_022929005.1	efaecium	1478	1	1	1	1	0	1	9	1	0	0	0	TRUE	0	0	0	0	FALSE
PDT001283425.1	clinical	2018	NA	NA	Canada: Ontario	Canada	Ontario	Homo sapiens	Homo sapiens	blood	Bacteraemia	GCA_022929025.1	efaecium	1478	1	1	1	1	0	1	9	1	0	0	0	TRUE	0	0	0	0	FALSE
PDT001283413.1	clinical	2018	NA	NA	Canada: Alberta	Canada	Alberta	Homo sapiens	Homo sapiens	blood	Bacteraemia	GCA_022929045.1	efaecium	1478	1	1	1	1	0	1	9	1	0	0	0	TRUE	0	0	0	0	FALSE
PDT001283409.1	clinical	2018	NA	NA	Canada: British Columbia	Canada	British Columbia	Homo sapiens	Homo sapiens	blood	Bacteraemia	GCA_022929065.1	efaecium	1478	1	1	1	1	0	1	9	1	0	0	0	TRUE	0	0	0	0	FALSE
PDT001283407.1	clinical	2017	NA	NA	Canada: Alberta	Canada	Alberta	Homo sapiens	Homo sapiens	blood	Bacteraemia	GCA_022929085.1	efaecium	1478	1	1	1	1	0	1	9	1	0	0	0	TRUE	0	0	0	0	FALSE
PDT001283389.1	clinical	2017	NA	NA	Canada: Alberta	Canada	Alberta	Homo sapiens	Homo sapiens	blood	Bacteraemia	GCA_022929105.1	efaecium	1478	1	1	1	1	0	1	9	1	0	0	0	TRUE	0	0	0	0	FALSE
PDT001283391.1	clinical	2018	NA	NA	Canada: British Columbia	Canada	British Columbia	Homo sapiens	Homo sapiens	blood	Bacteraemia	GCA_022929125.1	efaecium	1478	1	1	1	1	0	1	9	1	0	0	0	TRUE	0	0	0	0	FALSE
PDT001283381.1	clinical	2018	NA	NA	Canada: British Columbia	Canada	British Columbia	Homo sapiens	Homo sapiens	blood	Bacteraemia	GCA_022929145.1	efaecium	1478	1	1	1	1	0	1	9	1	0	0	0	TRUE	0	0	0	0	FALSE
PDT001283377.1	clinical	2017	NA	NA	Canada: Ontario	Canada	Ontario	Homo sapiens	Homo sapiens	blood	Bacteraemia	GCA_022929165.1	efaecium	1478	1	1	1	1	0	1	9	1	0	0	0	TRUE	0	0	0	0	FALSE
PDT001283374.1	clinical	2015	NA	NA	Canada: Manitoba	Canada	Manitoba	Homo sapiens	Homo sapiens	blood	Bacteraemia	GCA_022929185.1	efaecium	-	1	1	1	1	216?	1	9	1	0	0	0	TRUE	0	0	0	0	FALSE
PDT001283376.1	clinical	2018	NA	NA	Canada: Manitoba	Canada	Manitoba	Homo sapiens	Homo sapiens	blood	Bacteraemia	GCA_022929205.1	efaecium	1478	1	1	1	1	0	1	9	1	0	0	0	TRUE	0	0	0	0	FALSE
PDT001283368.1	clinical	2018	NA	NA	Canada: Manitoba	Canada	Manitoba	Homo sapiens	Homo sapiens	blood	Bacteraemia	GCA_022929225.1	efaecium	1478	1	1	1	1	0	1	9	1	0	0	0	TRUE	0	0	0	0	FALSE
PDT001283363.1	clinical	2017	NA	NA	Canada: Ontario	Canada	Ontario	Homo sapiens	Homo sapiens	blood	Bacteraemia	GCA_022929245.1	efaecium	1478	1	1	1	1	0	1	9	1	0	0	0	TRUE	0	0	0	0	FALSE
PDT001283359.1	clinical	2017	NA	NA	Canada: Ontario	Canada	Ontario	Homo sapiens	Homo sapiens	blood	Bacteraemia	GCA_022929265.1	efaecium	1478	1	1	1	1	0	1	9	1	0	0	0	TRUE	0	0	0	0	FALSE
PDT001283367.1	clinical	2017	NA	NA	Canada: Manitoba	Canada	Manitoba	Homo sapiens	Homo sapiens	blood	Bacteraemia	GCA_022929285.1	efaecium	1478	1	1	1	1	0	1	9	1	0	0	0	TRUE	0	0	0	0	FALSE
PDT001283355.1	clinical	2017	NA	NA	Canada: Ontario	Canada	Ontario	Homo sapiens	Homo sapiens	blood	Bacteraemia	GCA_022929305.1	efaecium	1478	1	1	1	1	0	1	9	1	0	0	0	TRUE	0	0	0	0	FALSE
PDT001283362.1	clinical	2017	NA	NA	Canada: Ontario	Canada	Ontario	Homo sapiens	Homo sapiens	blood	Bacteraemia	GCA_022929325.1	efaecium	1478	1	1	1	1	0	1	9	1	0	0	0	TRUE	0	0	0	0	FALSE
PDT001283352.1	clinical	2016	NA	NA	Canada: Ontario	Canada	Ontario	Homo sapiens	Homo sapiens	blood	Bacteraemia	GCA_022929345.1	efaecium	1478	1	1	1	1	0	1	9	1	0	0	0	TRUE	0	0	0	0	FALSE
PDT001283350.1	clinical	2017	NA	NA	Canada: British Columbia	Canada	British Columbia	Homo sapiens	Homo sapiens	blood	Bacteraemia	GCA_022929365.1	efaecium	1478	1	1	1	1	0	1	9	1	0	0	0	TRUE	0	0	0	0	FALSE
PDT001283348.1	clinical	2017	NA	NA	Canada: British Columbia	Canada	British Columbia	Homo sapiens	Homo sapiens	blood	Bacteraemia	GCA_022929385.1	efaecium	1478	1	1	1	1	0	1	9	1	0	0	0	TRUE	0	0	0	0	FALSE
PDT001283345.1	clinical	2018	NA	NA	Canada: Quebec	Canada	Quebec	Homo sapiens	Homo sapiens	blood	Bacteraemia	GCA_022929405.1	efaecium	1478	1	1	1	1	0	1	9	1	0	0	0	TRUE	0	0	0	0	FALSE
PDT001283342.1	clinical	2017	NA	NA	Canada: British Columbia	Canada	British Columbia	Homo sapiens	Homo sapiens	blood	Bacteraemia	GCA_022929425.1	efaecium	1478	1	1	1	1	0	1	9	1	0	0	0	TRUE	0	0	0	0	FALSE
PDT001283340.1	clinical	2018	NA	NA	Canada: Quebec	Canada	Quebec	Homo sapiens	Homo sapiens	blood	Bacteraemia	GCA_022929445.1	efaecium	1478	1	1	1	1	0	1	9	1	0	0	0	TRUE	0	0	0	0	FALSE
PDT001283341.1	clinical	2017	NA	NA	Canada: British Columbia	Canada	British Columbia	Homo sapiens	Homo sapiens	blood	Bacteraemia	GCA_022929465.1	efaecium	1478	1	1	1	1	0	1	9	1	0	0	0	TRUE	0	0	0	0	FALSE
PDT001283334.1	clinical	2015	NA	NA	Canada: British Columbia	Canada	British Columbia	Homo sapiens	Homo sapiens	blood	Bacteraemia	GCA_022929505.1	efaecium	1478	1	1	1	1	0	1	9	1	0	0	0	TRUE	0	0	0	0	FALSE
PDT001283432.1	clinical	2017	NA	NA	Canada: Ontario	Canada	Ontario	Homo sapiens	Homo sapiens	blood	Bacteraemia	GCA_022929765.1	efaecium	1478	1	1	1	1	0	1	9	1	0	0	0	TRUE	0	0	0	0	FALSE
PDT001283337.1	clinical	2016	NA	NA	Canada: British Columbia	Canada	British Columbia	Homo sapiens	Homo sapiens	blood	Bacteraemia	GCA_022929785.1	efaecium	1478	1	1	1	1	0	1	9	1	0	0	0	TRUE	0	0	0	0	FALSE
PDT001283344.1	clinical	2017	NA	NA	Canada: British Columbia	Canada	British Columbia	Homo sapiens	Homo sapiens	blood	Bacteraemia	GCA_022929805.1	efaecium	1478	1	1	1	1	0	1	9	1	0	0	0	TRUE	0	0	0	0	FALSE
PDT001283449.1	clinical	2018	NA	NA	Canada: Ontario	Canada	Ontario	Homo sapiens	Homo sapiens	blood	Bacteraemia	GCA_022931205.1	efaecium	1478	1	1	1	1	0	1	9	1	0	0	0	TRUE	0	0	0	0	FALSE
PDT001283427.1	clinical	2018	NA	NA	Canada: Ontario	Canada	Ontario	Homo sapiens	Homo sapiens	blood	Bacteraemia	GCA_022931285.1	efaecium	1478	1	1	1	1	0	1	9	1	0	0	0	TRUE	0	0	0	0	FALSE
PDT001283430.1	clinical	2018	NA	NA	Canada: Ontario	Canada	Ontario	Homo sapiens	Homo sapiens	blood	Bacteraemia	GCA_022931305.1	efaecium	1478	1	1	1	1	0	1	9	1	0	0	0	TRUE	0	0	0	0	FALSE
PDT001283437.1	clinical	2013	NA	NA	Canada: Ontario	Canada	Ontario	Homo sapiens	Homo sapiens	blood	Bacteraemia	GCA_022931345.1	efaecium	1478	1	1	1	1	0	1	9	1	0	0	0	TRUE	0	0	0	0	FALSE
PDT001283399.1	clinical	2017	NA	NA	Canada: Alberta	Canada	Alberta	Homo sapiens	Homo sapiens	blood	Bacteraemia	GCA_022931365.1	efaecium	1478	1	1	1	1	0	1	9	1	0	0	0	TRUE	0	0	0	0	FALSE
PDT001283366.1	clinical	2016	NA	NA	Canada: Manitoba	Canada	Manitoba	Homo sapiens	Homo sapiens	blood	Bacteraemia	GCA_022931415.1	efaecium	1478	1	1	1	1	0	1	9	1	0	0	0	TRUE	0	0	0	0	FALSE
PDT001283357.1	clinical	2017	NA	NA	Canada: Ontario	Canada	Ontario	Homo sapiens	Homo sapiens	blood	Bacteraemia	GCA_022931445.1	efaecium	1478	1	1	1	1	0	1	9	1	0	0	0	TRUE	0	0	0	0	FALSE
PDT001283361.1	clinical	2018	NA	NA	Canada: Manitoba	Canada	Manitoba	Homo sapiens	Homo sapiens	blood	Bacteraemia	GCA_022931475.1	efaecium	1478	1	1	1	1	0	1	9	1	0	0	0	TRUE	0	0	0	0	FALSE
PDT001283351.1	clinical	2018	NA	NA	Canada: British Columbia	Canada	British Columbia	Homo sapiens	Homo sapiens	blood	Bacteraemia	GCA_022931515.1	efaecium	1478	1	1	1	1	0	1	9	1	0	0	0	TRUE	0	0	0	0	FALSE
PDT001283346.1	clinical	2017	NA	NA	Canada: Quebec	Canada	Quebec	Homo sapiens	Homo sapiens	blood	Bacteraemia	GCA_022931535.1	efaecium	1478	1	1	1	1	0	1	9	1	0	0	0	TRUE	0	0	0	0	FALSE
PDT001283336.1	clinical	2018	NA	NA	Canada: British Columbia	Canada	British Columbia	Homo sapiens	Homo sapiens	blood	Bacteraemia	GCA_022931575.1	efaecium	1421	1	1	1	1	0	1	1	1	0	0	0	TRUE	0	0	0	0	FALSE
PDT001283452.1	clinical	2018	NA	NA	Canada: Ontario	Canada	Ontario	Homo sapiens	Homo sapiens	blood	Bacteraemia	GCA_022932425.1	efaecium	1478	1	1	1	1	0	1	9	1	0	0	0	TRUE	0	0	0	0	FALSE
PDT001283450.1	clinical	2018	NA	NA	Canada: Ontario	Canada	Ontario	Homo sapiens	Homo sapiens	blood	Bacteraemia	GCA_022932465.1	efaecium	1478	1	1	1	1	0	1	9	1	0	0	0	TRUE	0	0	0	0	FALSE
PDT001283444.1	clinical	2018	NA	NA	Canada: Ontario	Canada	Ontario	Homo sapiens	Homo sapiens	blood	Bacteraemia	GCA_022932485.1	efaecium	1478	1	1	1	1	0	1	9	1	0	0	0	TRUE	0	0	0	0	FALSE
PDT001283418.1	clinical	2017	NA	NA	Canada: Alberta	Canada	Alberta	Homo sapiens	Homo sapiens	blood	Bacteraemia	GCA_022932535.1	efaecium	1421	1	1	1	1	0	1	1	1	0	0	0	TRUE	0	0	0	0	FALSE
PDT001283354.1	clinical	2016	NA	NA	Canada: Ontario	Canada	Ontario	Homo sapiens	Homo sapiens	blood	Bacteraemia	GCA_022932555.1	efaecium	1478	1	1	1	1	0	1	9	1	0	0	0	TRUE	0	0	0	0	FALSE
PDT001283397.1	clinical	2018	NA	NA	Canada: British Columbia	Canada	British Columbia	Homo sapiens	Homo sapiens	blood	Bacteraemia	GCA_022932595.1	efaecium	1478	1	1	1	1	0	1	9	1	0	0	0	TRUE	0	0	0	0	FALSE
PDT001283448.1	clinical	2017	NA	NA	Canada: Ontario	Canada	Ontario	Homo sapiens	Homo sapiens	blood	Bacteraemia	GCA_022933945.1	efaecium	1478	1	1	1	1	0	1	9	1	0	0	0	TRUE	0	0	0	0	FALSE
PDT001283394.1	clinical	2018	NA	NA	Canada: Alberta	Canada	Alberta	Homo sapiens	Homo sapiens	blood	Bacteraemia	GCA_022934545.1	efaecium	1478	1	1	1	1	0	1	9	1	0	0	0	TRUE	0	0	0	0	FALSE
PDT001283349.1	clinical	2017	NA	NA	Canada: British Columbia	Canada	British Columbia	Homo sapiens	Homo sapiens	blood	Bacteraemia	GCA_022934565.1	efaecium	1421	1	1	1	1	0	1	1	1	0	0	0	TRUE	0	0	0	0	FALSE
PDT001283338.1	clinical	2017	NA	NA	Canada: Quebec	Canada	Quebec	Homo sapiens	Homo sapiens	blood	Bacteraemia	GCA_022934665.1	efaecium	17	1	1	1	1	1	1	1	0	0	0	0	FALSE	0	0	0	0	FALSE
PDT001283446.1	clinical	2018	NA	NA	Canada: Ontario	Canada	Ontario	Homo sapiens	Homo sapiens	blood	Bacteraemia	GCA_022935605.1	efaecium	1478	1	1	1	1	0	1	9	1	0	0	0	TRUE	0	0	0	0	FALSE
PDT001283356.1	clinical	2016	NA	NA	Canada: Ontario	Canada	Ontario	Homo sapiens	Homo sapiens	blood	Bacteraemia	GCA_022935625.1	efaecium	1478	1	1	1	1	0	1	9	1	0	0	0	TRUE	0	0	0	0	FALSE
PDT001283343.1	clinical	2017	NA	NA	Canada: British Columbia	Canada	British Columbia	Homo sapiens	Homo sapiens	blood	Bacteraemia	GCA_022935645.1	efaecium	1421	1	1	1	1	0	1	1	1	0	0	0	TRUE	0	0	0	0	FALSE
PDT001283445.1	clinical	2018	NA	NA	Canada: Ontario	Canada	Ontario	Homo sapiens	Homo sapiens	blood	Bacteraemia	GCA_022935785.1	efaecium	1478	1	1	1	1	0	1	9	1	0	0	0	TRUE	0	0	0	0	FALSE
PDT001283433.1	clinical	2018	NA	NA	Canada: Ontario	Canada	Ontario	Homo sapiens	Homo sapiens	blood	Bacteraemia	GCA_022936685.1	efaecium	1478	1	1	1	1	0	1	9	1	0	0	0	TRUE	0	0	0	0	FALSE
PDT001283434.1	clinical	2018	NA	NA	Canada: Ontario	Canada	Ontario	Homo sapiens	Homo sapiens	blood	Bacteraemia	GCA_022939045.1	efaecium	1478	1	1	1	1	0	1	9	1	0	0	0	TRUE	0	0	0	0	FALSE
PDT001283439.1	clinical	2018	NA	NA	Canada: Ontario	Canada	Ontario	Homo sapiens	Homo sapiens	blood	Bacteraemia	GCA_022939125.1	efaecium	1478	1	1	1	1	0	1	9	1	0	0	0	TRUE	0	0	0	0	FALSE
PDT001283426.1	clinical	2018	NA	NA	Canada: Ontario	Canada	Ontario	Homo sapiens	Homo sapiens	blood	Bacteraemia	GCA_022939145.1	efaecium	1478	1	1	1	1	0	1	9	1	0	0	0	TRUE	0	0	0	0	FALSE
PDT001283347.1	clinical	2017	NA	NA	Canada: Quebec	Canada	Quebec	Homo sapiens	Homo sapiens	blood	Bacteraemia	GCA_022939205.1	efaecium	1478	1	1	1	1	0	1	9	1	0	0	0	TRUE	0	0	0	0	FALSE
PDT001283335.1	clinical	2017	NA	NA	Canada: British Columbia	Canada	British Columbia	Homo sapiens	Homo sapiens	blood	Bacteraemia	GCA_022941685.1	efaecium	1421	1	1	1	1	0	1	1	1	0	0	0	TRUE	0	0	0	0	FALSE
PDT001292744.1	clinical	2016	NA	NA	Tunisia: Tunis	Tunisia	Tunis	Homo sapiens	Homo sapiens	blood	BSI	GCA_023006665.1	efaecium	80	1	1	1	12	1	1	9	1	0	0	0	TRUE	0	0	0	0	FALSE
PDT001292745.1	clinical	2014	NA	NA	Tunisia: Gafsa	Tunisia	Gafsa	Homo sapiens	Homo sapiens	blood	BSI	GCA_023006685.1	efaecium	17	1	1	1	1	1	1	1	0	0	0	0	FALSE	0	0	0	0	FALSE
PDT001292750.1	clinical	2019	12	11	Brazil	Brazil	NA	Homo sapiens	Homo sapiens	blood	NA	GCA_023059395.1	efaecium	896	2	1	44	1	20	1	15	1	0	0	0	TRUE	0	0	0	0	FALSE
PDT001292752.1	clinical	2019	4	16	Brazil	Brazil	NA	Homo sapiens	Homo sapiens	blood	NA	GCA_023060575.1	efaecium	2369	2	1	44	1	1	1	15	1	0	0	0	TRUE	0	0	0	0	FALSE
PDT001299250.1	clinical	2019	NA	NA	USA	USA	NA	Homo sapiens	Homo sapiens	blood	Enterococcus infection	GCA_023204955.1	efaecium	752	3	1	66	1	1	1	1	1	0	0	0	TRUE	0	0	0	0	FALSE
PDT001299251.1	clinical	2019	NA	NA	USA	USA	NA	Homo sapiens	Homo sapiens	blood	Enterococcus infection	GCA_023204975.1	efaecium	584	1	1	44	1	1	1	1	1	0	0	0	TRUE	0	0	0	0	FALSE
PDT001283339.1	clinical	2018	NA	NA	Canada: British Columbia	Canada	British Columbia	Homo sapiens	Homo sapiens	blood	Bacteraemia	GCA_023465955.1	efaecium	1478	1	1	1	1	0	1	9	1	0	0	0	TRUE	0	0	0	0	FALSE
PDT001317757.1	clinical	2018	3	26	Australia:Queensland	Australia	Queensland	Homo sapiens	Homo sapiens	blood	NA	GCA_023592885.1	efaecium	78	1	1	1	1	1	1	15	0	1	0	0	TRUE	0	0	0	0	FALSE
PDT001316908.1	clinical	2019	5	24	Australia:Queensland	Australia	Queensland	Homo sapiens	Homo sapiens	blood	NA	GCA_023594465.1	efaecium	203	1	1	1	1	20	1	15	0	1	0	0	TRUE	0	0	0	0	FALSE
PDT001317770.1	clinical	2017	12	14	Australia:Queensland	Australia	Queensland	Homo sapiens	Homo sapiens	blood	NA	GCA_023600965.1	efaecium	78	1	1	1	1	1	1	15	0	1	0	0	TRUE	0	0	0	0	FALSE
PDT001322082.1	clinical	2019	7	10	Australia:Queensland	Australia	Queensland	Homo sapiens	Homo sapiens	blood	NA	GCA_023661105.1	efaecium	1424	1	1	1	12	0	1	9	0	0	0	0	FALSE	0	0	0	0	FALSE
PDT001324143.1	clinical	2019	12	20	Australia:Queensland	Australia	Queensland	Homo sapiens	Homo sapiens	blood	NA	GCA_023671585.1	efaecium	17	1	1	1	1	1	1	1	0	0	0	0	FALSE	0	0	0	0	FALSE
PDT001324034.1	clinical	2019	7	27	Australia:Queensland	Australia	Queensland	Homo sapiens	Homo sapiens	blood	NA	GCA_023671885.1	efaecium	17	1	1	1	1	1	1	1	0	0	0	0	FALSE	0	0	0	0	FALSE
PDT001324032.1	clinical	2019	10	3	Australia:Queensland	Australia	Queensland	Homo sapiens	Homo sapiens	blood	NA	GCA_023671965.1	efaecium	80	1	1	1	12	1	1	9	0	0	0	0	FALSE	0	0	0	0	FALSE
PDT001324030.1	clinical	2019	12	12	Australia:Queensland	Australia	Queensland	Homo sapiens	Homo sapiens	blood	NA	GCA_023671985.1	efaecium	80	1	1	1	12	1	1	9	0	0	0	0	FALSE	0	0	0	0	FALSE
PDT001324031.1	clinical	2019	11	20	Australia:Queensland	Australia	Queensland	Homo sapiens	Homo sapiens	blood	NA	GCA_023672005.1	efaecium	17	1	1	1	1	1	1	1	0	0	0	0	FALSE	0	0	0	0	FALSE
PDT001324027.1	clinical	2019	2	3	Australia:Queensland	Australia	Queensland	Homo sapiens	Homo sapiens	blood	NA	GCA_023672025.1	efaecium	17	1	1	1	1	1	1	1	0	0	0	0	FALSE	0	0	0	0	FALSE
PDT001324029.1	clinical	2019	1	13	Australia:Queensland	Australia	Queensland	Homo sapiens	Homo sapiens	blood	NA	GCA_023672045.1	efaecium	17	1	1	1	1	1	1	1	0	0	0	0	FALSE	0	0	0	0	FALSE
PDT001323816.1	clinical	2020	5	11	Australia:Queensland	Australia	Queensland	Homo sapiens	Homo sapiens	blood	NA	GCA_023673245.1	efaecium	17	1	1	1	1	1	1	1	0	0	0	0	FALSE	0	0	0	0	FALSE
PDT001324028.1	clinical	2019	3	6	Australia:Queensland	Australia	Queensland	Homo sapiens	Homo sapiens	blood	NA	GCA_023679575.1	efaecium	992	1	1	1	12	20	1	9	0	0	0	0	FALSE	0	0	0	0	FALSE
PDT001324236.1	clinical	2019	2	1	Australia:Queensland	Australia	Queensland	Homo sapiens	Homo sapiens	blood	NA	GCA_023686125.1	efaecium	17	1	1	1	1	1	1	1	0	0	0	0	FALSE	0	0	0	0	FALSE
PDT001324023.1	clinical	2019	6	12	Australia:Queensland	Australia	Queensland	Homo sapiens	Homo sapiens	blood	NA	GCA_023688425.1	efaecium	-	8	14	~62	11	125	6	13	0	0	0	0	FALSE	0	0	0	0	FALSE
PDT001323958.1	clinical	2020	10	7	Australia:Queensland	Australia	Queensland	Homo sapiens	Homo sapiens	blood	NA	GCA_023690125.1	efaecium	1424	1	1	1	12	0	1	9	1	0	0	0	TRUE	0	0	0	0	FALSE
PDT001324033.1	clinical	2019	7	28	Australia:Queensland	Australia	Queensland	Homo sapiens	Homo sapiens	blood	NA	GCA_023691265.1	efaecium	1693	1	1	1	5	7	1	9	0	0	0	0	FALSE	0	0	0	0	FALSE
PDT001324138.1	clinical	2020	4	21	Australia:Queensland	Australia	Queensland	Homo sapiens	Homo sapiens	blood	NA	GCA_023760185.1	efaecium	1424	1	1	1	12	0	1	9	1	0	0	0	TRUE	0	0	0	0	FALSE
PDT001348665.1	clinical	2019	3	10	Israel: Chaim Sheba Medical Center, Tal Hashomer, Ramat Gan	Israel	Chaim Sheba Medical Center, Tal Hashomer, Ramat Gan	Homo sapiens	Homo sapiens	blood	NA	GCA_024073085.1	efaecium	80	1	1	1	12	1	1	9	0	0	0	0	FALSE	0	0	0	0	FALSE
PDT001324024.1	clinical	2019	3	10	Australia:Queensland	Australia	Queensland	Homo sapiens	Homo sapiens	blood	NA	GCA_024111015.1	efaecium	17	1	1	1	1	1	1	1	0	0	0	0	FALSE	0	0	0	0	FALSE
PDT000703454.1	clinical	2014	8	NA	Norway:Trondheim"	Norway	Trondheim"	Homo sapiens	Homo sapiens	blood	abdominal infection	GCA_025073215.1	efaecium	203	1	1	1	1	20	1	15	1	0	0	0	TRUE	0	0	0	0	FALSE
PDT000703456.1	clinical	2015	1	NA	Norway:Trondheim"	Norway	Trondheim"	Homo sapiens	Homo sapiens	blood	bacteremia	GCA_025073235.1	efaecium	203	1	1	1	1	20	1	15	1	0	0	0	TRUE	0	0	0	0	FALSE
PDT000703455.1	clinical	2015	1	NA	Norway:Trondheim"	Norway	Trondheim"	Homo sapiens	Homo sapiens	blood	bacteremia	GCA_025073275.1	efaecium	203	1	1	1	1	20	1	15	1	0	0	0	TRUE	0	0	0	0	FALSE
PDT001493475.1	clinical	2020	3	2	Spain	Spain	NA	Homo sapiens	Homo sapiens	blood	NA	GCA_026300895.1	efaecium	80	1	1	1	12	1	1	9	0	0	0	0	FALSE	0	0	0	0	FALSE
PDT001492936.1	clinical	2020	11	3	West Bank	West Bank	NA	Homo sapiens	Homo sapiens	blood	NA	GCA_026303435.1	efaecium	18	1	1	1	5	1	1	7	0	0	0	0	FALSE	0	0	0	0	FALSE
PDT001493336.1	clinical	2020	11	18	Paraguay	Paraguay	NA	Homo sapiens	Homo sapiens	blood	NA	GCA_026303715.1	efaecium	117	1	1	1	1	1	1	9	1	0	0	0	TRUE	0	0	0	0	FALSE
PDT001500759.1	clinical	2016	9	30	China:Liaoning province	China	Liaoning province	Homo sapiens	Homo sapiens	blood	NA	GCA_026304695.1	efaecium	80	1	1	1	12	1	1	9	0	0	0	0	FALSE	0	0	0	0	FALSE
PDT001500766.1	clinical	2016	12	20	China:Liaoning province	China	Liaoning province	Homo sapiens	Homo sapiens	blood	NA	GCA_026304875.1	efaecium	78	1	1	1	1	1	1	15	0	0	0	0	FALSE	0	0	0	0	FALSE
PDT001500774.1	clinical	2014	12	4	China:Liaoning province	China	Liaoning province	Homo sapiens	Homo sapiens	blood	NA	GCA_026305275.1	efaecium	343	1	1	39	1	20	1	15	0	0	0	0	FALSE	0	0	0	0	FALSE
PDT001500778.1	clinical	2014	9	12	China:Liaoning province	China	Liaoning province	Homo sapiens	Homo sapiens	blood	NA	GCA_026305405.1	efaecium	414	5	1	1	1	20	1	15	0	0	0	0	FALSE	0	0	0	0	FALSE
PDT001500804.1	clinical	2012	5	25	China:Liaoning province	China	Liaoning province	Homo sapiens	Homo sapiens	blood	NA	GCA_026309185.1	efaecium	78	1	1	1	1	1	1	15	0	0	0	0	FALSE	0	0	0	0	FALSE
PDT001495226.1	clinical	2020	2	25	Croatia	Croatia	NA	Homo sapiens	Homo sapiens	blood	NA	GCA_026320715.1	efaecium	375	3	1	1	12	1	1	9	0	0	0	0	FALSE	0	0	0	0	FALSE
PDT001495227.1	clinical	2020	2	21	Croatia	Croatia	NA	Homo sapiens	Homo sapiens	blood	NA	GCA_026320755.1	efaecium	192	1	1	1	1	7	1	15	1	0	0	0	TRUE	0	0	0	0	FALSE
PDT001495233.1	clinical	2020	2	24	Croatia	Croatia	NA	Homo sapiens	Homo sapiens	blood	NA	GCA_026320915.1	efaecium	117	1	1	1	1	1	1	9	1	0	0	0	TRUE	0	0	0	0	FALSE
PDT001494257.1	clinical	2020	3	23	Germany	Germany	NA	Homo sapiens	Homo sapiens	blood	NA	GCA_026335595.1	efaecium	203	1	1	1	1	20	1	15	0	0	0	0	FALSE	0	0	0	0	FALSE
PDT001494193.1	clinical	2020	3	2	France	France	NA	Homo sapiens	Homo sapiens	blood	NA	GCA_026336295.1	efaecium	117	1	1	1	1	1	1	9	0	0	0	0	FALSE	0	0	0	0	FALSE
PDT001494192.1	clinical	2020	3	1	France	France	NA	Homo sapiens	Homo sapiens	blood	NA	GCA_026336325.1	efaecium	253	7	3	35	1	1	1	3	0	0	0	0	FALSE	0	0	0	0	FALSE
PDT001493958.1	clinical	2020	11	8	Czech Republic	Czech Republic	NA	Homo sapiens	Homo sapiens	blood	NA	GCA_026344475.1	efaecium	80	1	1	1	12	1	1	9	0	0	0	0	FALSE	0	0	0	0	FALSE
PDT001493804.1	clinical	2020	12	2	Zambia	Zambia	NA	Homo sapiens	Homo sapiens	blood	NA	GCA_026347005.1	efaecium	18	1	1	1	5	1	1	7	0	0	0	0	FALSE	0	0	0	0	FALSE
PDT001493735.1	clinical	2020	11	24	Turkey	Turkey	NA	Homo sapiens	Homo sapiens	blood	NA	GCA_026347775.1	efaecium	117	1	1	1	1	1	1	9	0	0	0	0	FALSE	0	0	0	0	FALSE
PDT001493678.1	clinical	2020	11	16	Thailand	Thailand	NA	Homo sapiens	Homo sapiens	blood	NA	GCA_026348335.1	efaecium	262	1	1	1	5	7	1	7	0	0	0	0	FALSE	0	0	0	0	FALSE
PDT001493466.1	clinical	2020	3	4	Spain	Spain	NA	Homo sapiens	Homo sapiens	blood	NA	GCA_026350755.1	efaecium	80	1	1	1	12	1	1	9	0	0	0	0	FALSE	0	0	0	0	FALSE
PDT001493334.1	clinical	2020	11	18	Paraguay	Paraguay	NA	Homo sapiens	Homo sapiens	blood	NA	GCA_026352795.1	efaecium	117	1	1	1	1	1	1	9	1	0	0	0	TRUE	0	0	0	0	FALSE
PDT001502692.1	clinical	2020	11	20	Paraguay	Paraguay	NA	Homo sapiens	Homo sapiens	blood	NA	GCA_026437615.1	efaecium	17	1	1	1	1	1	1	1	1	0	0	0	TRUE	0	0	0	0	FALSE
PDT001514407.1	clinical	2016	7	29	USA:Houston	USA	Houston	Homo sapiens	Homo sapiens	blood	Enterococcal bacteremia	GCA_026620695.1	efaecium	17	1	1	1	1	1	1	1	0	0	0	0	FALSE	0	0	0	0	FALSE
PDT001514408.1	clinical	2016	8	15	USA:Houston	USA	Houston	Homo sapiens	Homo sapiens	blood	Enterococcal bacteremia	GCA_026620715.1	efaecium	71	3	1	2	1	1	1	15	0	0	0	0	FALSE	0	0	0	0	FALSE
PDT001514409.1	clinical	2016	9	5	USA:Houston	USA	Houston	Homo sapiens	Homo sapiens	blood	Enterococcal bacteremia	GCA_026620755.1	efaecium	501	3	12	2	1	1	24	5	0	0	0	0	FALSE	0	0	0	0	FALSE
PDT001514410.1	clinical	2016	8	30	USA:Houston	USA	Houston	Homo sapiens	Homo sapiens	blood	Enterococcal bacteremia	GCA_026620765.1	efaecium	412	1	1	44	1	20	1	15	0	0	0	0	FALSE	0	0	0	0	FALSE
PDT001514411.1	clinical	2016	8	29	USA:Houston	USA	Houston	Homo sapiens	Homo sapiens	blood	Enterococcal bacteremia	GCA_026620785.1	efaecium	80	1	1	1	12	1	1	9	0	0	0	0	FALSE	0	0	0	0	FALSE
PDT001514412.1	clinical	2016	8	19	USA:Houston	USA	Houston	Homo sapiens	Homo sapiens	blood	Enterococcal bacteremia	GCA_026620795.1	efaecium	39	6	4	4	3	3	2	6	0	0	0	0	FALSE	0	0	0	0	FALSE
PDT001514413.1	clinical	2016	8	20	USA:Houston	USA	Houston	Homo sapiens	Homo sapiens	blood	Enterococcal bacteremia	GCA_026620835.1	efaecium	736	3	1	44	1	1	1	1	1	0	0	0	TRUE	0	0	0	0	FALSE
PDT001514414.1	clinical	2016	9	8	USA:Houston	USA	Houston	Homo sapiens	Homo sapiens	blood	Enterococcal bacteremia	GCA_026620855.1	efaecium	664	2	1	44	1	1	1	1	1	0	0	0	TRUE	0	0	0	0	FALSE
PDT001514416.1	clinical	2016	10	15	USA:Houston	USA	Houston	Homo sapiens	Homo sapiens	blood	Enterococcal bacteremia	GCA_026620875.1	efaecium	775	3	1	6	5	7	1	7	0	0	0	0	FALSE	0	0	0	0	FALSE
PDT001514415.1	clinical	2016	10	8	USA:Houston	USA	Houston	Homo sapiens	Homo sapiens	blood	Enterococcal bacteremia	GCA_026620885.1	efaecium	17	1	1	1	1	1	1	1	0	0	0	0	FALSE	0	0	0	0	FALSE
PDT001514417.1	clinical	2016	9	19	USA:Houston	USA	Houston	Homo sapiens	Homo sapiens	blood	Enterococcal bacteremia	GCA_026620915.1	efaecium	412	1	1	44	1	20	1	15	0	0	0	0	FALSE	0	0	0	0	FALSE
PDT001514418.1	clinical	2016	10	15	USA:Houston	USA	Houston	Homo sapiens	Homo sapiens	blood	Enterococcal bacteremia	GCA_026620925.1	efaecium	664	2	1	44	1	1	1	1	1	0	0	0	TRUE	0	0	0	0	FALSE
PDT001514419.1	clinical	2016	10	14	USA:Houston	USA	Houston	Homo sapiens	Homo sapiens	blood	Enterococcal bacteremia	GCA_026620955.1	efaecium	2511	3	1	6	2	7	1	5	0	0	0	0	FALSE	0	0	0	0	FALSE
PDT001514420.1	clinical	2016	10	30	USA:Houston	USA	Houston	Homo sapiens	Homo sapiens	blood	Enterococcal bacteremia	GCA_026620975.1	efaecium	18	1	1	1	5	1	1	7	1	0	0	0	TRUE	0	0	0	0	FALSE
PDT001514421.1	clinical	2016	12	14	USA:Houston	USA	Houston	Homo sapiens	Homo sapiens	blood	Enterococcal bacteremia	GCA_026620995.1	efaecium	32	3	1	2	1	1	1	3	0	0	0	0	FALSE	0	0	0	0	FALSE
PDT001514422.1	clinical	2016	12	19	USA:Houston	USA	Houston	Homo sapiens	Homo sapiens	blood	Enterococcal bacteremia	GCA_026621015.1	efaecium	262	1	1	1	5	7	1	7	0	0	0	0	FALSE	0	0	0	0	FALSE
PDT001514423.1	clinical	2016	11	18	USA:Houston	USA	Houston	Homo sapiens	Homo sapiens	blood	Enterococcal bacteremia	GCA_026621035.1	efaecium	17	1	1	1	1	1	1	1	1	0	0	0	TRUE	0	0	0	0	FALSE
PDT001514424.1	clinical	2016	12	2	USA:Houston	USA	Houston	Homo sapiens	Homo sapiens	blood	Enterococcal bacteremia	GCA_026621045.1	efaecium	80	1	1	1	12	1	1	9	0	0	0	0	FALSE	0	0	0	0	FALSE
PDT001514425.1	clinical	2016	12	25	USA:Houston	USA	Houston	Homo sapiens	Homo sapiens	blood	Enterococcal bacteremia	GCA_026621075.1	efaecium	981	5	1	1	1	7	3	15	1	0	0	0	TRUE	0	0	0	0	FALSE
PDT001514426.1	clinical	2017	1	23	USA:Houston	USA	Houston	Homo sapiens	Homo sapiens	blood	Enterococcal bacteremia	GCA_026621095.1	efaecium	117	1	1	1	1	1	1	9	1	0	0	0	TRUE	0	0	0	0	FALSE
PDT001514427.1	clinical	2017	1	20	USA:Houston	USA	Houston	Homo sapiens	Homo sapiens	blood	Enterococcal bacteremia	GCA_026621105.1	efaecium	22	3	1	2	1	1	1	2	0	0	0	0	FALSE	0	0	0	0	FALSE
PDT001514429.1	clinical	2017	2	10	USA:Houston	USA	Houston	Homo sapiens	Homo sapiens	blood	Enterococcal bacteremia	GCA_026621135.1	efaecium	412	1	1	44	1	20	1	15	0	0	0	0	FALSE	0	0	0	0	FALSE
PDT001514428.1	clinical	2017	1	26	USA:Houston	USA	Houston	Homo sapiens	Homo sapiens	blood	Enterococcal bacteremia	GCA_026621145.1	efaecium	664	2	1	44	1	1	1	1	1	0	0	0	TRUE	0	0	0	0	FALSE
PDT001514430.1	clinical	2017	3	3	USA:Houston	USA	Houston	Homo sapiens	Homo sapiens	blood	Enterococcal bacteremia	GCA_026621175.1	efaecium	18	1	1	1	5	1	1	7	1	0	0	0	TRUE	0	0	0	0	FALSE
PDT001514431.1	clinical	2017	1	17	USA:Houston	USA	Houston	Homo sapiens	Homo sapiens	blood	Enterococcal bacteremia	GCA_026621195.1	efaecium	789	1	1	1	12	1	1	1	0	0	0	0	FALSE	0	0	0	0	FALSE
PDT001514432.1	clinical	2016	10	24	USA:Houston	USA	Houston	Homo sapiens	Homo sapiens	blood	Enterococcal bacteremia	GCA_026621215.1	efaecium	17	1	1	1	1	1	1	1	1	0	0	0	TRUE	0	0	0	0	FALSE
PDT001514434.1	clinical	2017	3	31	USA:Houston	USA	Houston	Homo sapiens	Homo sapiens	blood	Enterococcal bacteremia	GCA_026621235.1	efaecium	18	1	1	1	5	1	1	7	1	0	0	0	TRUE	0	0	0	0	FALSE
PDT001514433.1	clinical	2017	3	6	USA:Houston	USA	Houston	Homo sapiens	Homo sapiens	blood	Enterococcal bacteremia	GCA_026621245.1	efaecium	648	8	14	22	10	71	6	25	0	0	0	0	FALSE	0	0	0	0	FALSE
PDT001514435.1	clinical	2017	2	9	USA:Houston	USA	Houston	Homo sapiens	Homo sapiens	blood	Enterococcal bacteremia	GCA_026621275.1	efaecium	240	13	9	33	10	19	6	25	0	0	0	0	FALSE	0	0	0	0	FALSE
PDT001514436.1	clinical	2017	2	9	USA:Houston	USA	Houston	Homo sapiens	Homo sapiens	blood	Enterococcal bacteremia	GCA_026621295.1	efaecium	17	1	1	1	1	1	1	1	1	0	0	0	TRUE	0	0	0	0	FALSE
PDT001514437.1	clinical	2017	3	9	USA:Houston	USA	Houston	Homo sapiens	Homo sapiens	blood	Enterococcal bacteremia	GCA_026621315.1	efaecium	202	1	1	1	1	7	1	1	0	0	0	0	FALSE	0	0	0	0	FALSE
PDT001514438.1	clinical	2017	3	6	USA:Houston	USA	Houston	Homo sapiens	Homo sapiens	blood	Enterococcal bacteremia	GCA_026621335.1	efaecium	522	2	1	3	1	1	5	57	0	0	0	0	FALSE	0	0	0	0	FALSE
PDT001514439.1	clinical	2016	12	13	USA:Houston	USA	Houston	Homo sapiens	Homo sapiens	blood	Enterococcal bacteremia	GCA_026621355.1	efaecium	117	1	1	1	1	1	1	9	1	0	0	0	TRUE	0	0	0	0	FALSE
PDT001514440.1	clinical	2017	1	10	USA:Houston	USA	Houston	Homo sapiens	Homo sapiens	blood	Enterococcal bacteremia	GCA_026621375.1	efaecium	584	1	1	44	1	1	1	1	1	0	0	0	TRUE	0	0	0	0	FALSE
PDT001514441.1	clinical	2017	1	5	USA:Houston	USA	Houston	Homo sapiens	Homo sapiens	blood	Enterococcal bacteremia	GCA_026621395.1	efaecium	117	1	1	1	1	1	1	9	1	0	0	0	TRUE	0	0	0	0	FALSE
PDT001514442.1	clinical	2017	1	9	USA:Houston	USA	Houston	Homo sapiens	Homo sapiens	blood	Enterococcal bacteremia	GCA_026621415.1	efaecium	17	1	1	1	1	1	1	1	1	0	0	0	TRUE	0	0	0	0	FALSE
PDT001514443.1	clinical	2017	2	7	USA:Houston	USA	Houston	Homo sapiens	Homo sapiens	blood	Enterococcal bacteremia	GCA_026621435.1	efaecium	736	3	1	44	1	1	1	1	1	0	0	0	TRUE	0	0	0	0	FALSE
PDT001514444.1	clinical	2017	2	6	USA:Houston	USA	Houston	Homo sapiens	Homo sapiens	blood	Enterococcal bacteremia	GCA_026621455.1	efaecium	772	1	1	44	1	1	1	15	1	0	0	0	TRUE	0	0	0	0	FALSE
PDT001514445.1	clinical	2017	2	19	USA:Houston	USA	Houston	Homo sapiens	Homo sapiens	blood	Enterococcal bacteremia	GCA_026621475.1	efaecium	412	1	1	44	1	20	1	15	1	0	0	0	TRUE	0	0	0	0	FALSE
PDT001514446.1	clinical	2017	2	17	USA:Houston	USA	Houston	Homo sapiens	Homo sapiens	blood	Enterococcal bacteremia	GCA_026621495.1	efaecium	1471	1	1	1	1	130	1	1	1	0	0	0	TRUE	0	0	0	0	FALSE
PDT001514447.1	clinical	2017	3	12	USA:Houston	USA	Houston	Homo sapiens	Homo sapiens	blood	Enterococcal bacteremia	GCA_026621505.1	efaecium	117	1	1	1	1	1	1	9	0	0	0	0	FALSE	0	0	0	0	FALSE
PDT001514448.1	clinical	2017	3	6	USA:Houston	USA	Houston	Homo sapiens	Homo sapiens	blood	Enterococcal bacteremia	GCA_026621535.1	efaecium	54	9	6	6	1	11	1	2	0	0	0	0	FALSE	0	0	0	0	FALSE
PDT001514449.1	clinical	2017	3	22	USA:Houston	USA	Houston	Homo sapiens	Homo sapiens	blood	Enterococcal bacteremia	GCA_026621555.1	efaecium	117	1	1	1	1	1	1	9	1	0	0	0	TRUE	0	0	0	0	FALSE
PDT001514450.1	clinical	2017	4	6	USA:Houston	USA	Houston	Homo sapiens	Homo sapiens	blood	Enterococcal bacteremia	GCA_026621575.1	efaecium	80	1	1	1	12	1	1	9	0	0	0	0	FALSE	0	0	0	0	FALSE
PDT001514451.1	clinical	2017	4	22	USA:Houston	USA	Houston	Homo sapiens	Homo sapiens	blood	Enterococcal bacteremia	GCA_026621595.1	efaecium	117	1	1	1	1	1	1	9	1	0	0	0	TRUE	0	0	0	0	FALSE
PDT001514452.1	clinical	2017	4	5	USA:Houston	USA	Houston	Homo sapiens	Homo sapiens	blood	Enterococcal bacteremia	GCA_026621605.1	efaecium	412	1	1	44	1	20	1	15	1	0	0	0	TRUE	0	0	0	0	FALSE
PDT001514453.1	clinical	2017	5	23	USA:Houston	USA	Houston	Homo sapiens	Homo sapiens	blood	Enterococcal bacteremia	GCA_026621635.1	efaecium	80	1	1	1	12	1	1	9	1	0	0	0	TRUE	0	0	0	0	FALSE
PDT001514454.1	clinical	2017	5	26	USA:Houston	USA	Houston	Homo sapiens	Homo sapiens	blood	Enterococcal bacteremia	GCA_026621645.1	efaecium	-	8	8	22	10	10	6	143	0	0	0	0	FALSE	0	0	0	0	FALSE
PDT001514455.1	clinical	2017	4	4	USA:Houston	USA	Houston	Homo sapiens	Homo sapiens	blood	Enterococcal bacteremia	GCA_026621675.1	efaecium	80	1	1	1	12	1	1	9	1	0	0	0	TRUE	0	0	0	0	FALSE
PDT001514456.1	clinical	2017	5	3	USA:Houston	USA	Houston	Homo sapiens	Homo sapiens	blood	Enterococcal bacteremia	GCA_026621695.1	efaecium	907	1	1	2	1	1	1	9	0	0	0	0	FALSE	0	0	0	0	FALSE
PDT001514457.1	clinical	2017	2	25	USA:Houston	USA	Houston	Homo sapiens	Homo sapiens	blood	Enterococcal bacteremia	GCA_026621715.1	efaecium	736	3	1	44	1	1	1	1	1	0	0	0	TRUE	0	0	0	0	FALSE
PDT001514458.1	clinical	2017	11	19	USA:Houston	USA	Houston	Homo sapiens	Homo sapiens	blood	Enterococcal bacteremia	GCA_026621735.1	efaecium	80	1	1	1	12	1	1	9	1	0	0	0	TRUE	0	0	0	0	FALSE
PDT001514459.1	clinical	2017	12	5	USA:Houston	USA	Houston	Homo sapiens	Homo sapiens	blood	Enterococcal bacteremia	GCA_026621755.1	efaecium	25	3	1	6	1	1	1	9	0	0	0	0	FALSE	0	0	0	0	FALSE
PDT001514460.1	clinical	2017	11	11	USA:Houston	USA	Houston	Homo sapiens	Homo sapiens	blood	Enterococcal bacteremia	GCA_026621775.1	efaecium	18	1	1	1	5	1	1	7	1	0	0	0	TRUE	0	0	0	0	FALSE
PDT001514461.1	clinical	2017	12	15	USA:Houston	USA	Houston	Homo sapiens	Homo sapiens	blood	Enterococcal bacteremia	GCA_026621795.1	efaecium	17	1	1	1	1	1	1	1	1	0	0	0	TRUE	0	0	0	0	FALSE
PDT001514462.1	clinical	2017	11	11	USA:Houston	USA	Houston	Homo sapiens	Homo sapiens	blood	Enterococcal bacteremia	GCA_026621805.1	efaecium	54	9	6	6	1	11	1	2	0	0	0	0	FALSE	0	0	0	0	FALSE
PDT001514463.1	clinical	2017	6	8	USA:Houston	USA	Houston	Homo sapiens	Homo sapiens	blood	Enterococcal bacteremia	GCA_026621835.1	efaecium	17	1	1	1	1	1	1	1	1	0	0	0	TRUE	0	0	0	0	FALSE
PDT001514464.1	clinical	2017	4	26	USA:Houston	USA	Houston	Homo sapiens	Homo sapiens	blood	Enterococcal bacteremia	GCA_026621845.1	efaecium	584	1	1	44	1	1	1	1	1	0	0	0	TRUE	0	0	0	0	FALSE
PDT001514467.1	clinical	2017	5	21	USA:Houston	USA	Houston	Homo sapiens	Homo sapiens	blood	Enterococcal bacteremia	GCA_026621875.1	efaecium	18	1	1	1	5	1	1	7	0	0	0	0	FALSE	0	0	0	0	FALSE
PDT001514465.1	clinical	2017	5	18	USA:Houston	USA	Houston	Homo sapiens	Homo sapiens	blood	Enterococcal bacteremia	GCA_026621885.1	efaecium	17	1	1	1	1	1	1	1	1	0	0	0	TRUE	0	0	0	0	FALSE
PDT001514466.1	clinical	2017	5	15	USA:Houston	USA	Houston	Homo sapiens	Homo sapiens	blood	Enterococcal bacteremia	GCA_026621895.1	efaecium	97	5	1	3	1	20	1	4	0	0	0	0	FALSE	0	0	0	0	FALSE
PDT001514468.1	clinical	2017	5	29	USA:Houston	USA	Houston	Homo sapiens	Homo sapiens	blood	Enterococcal bacteremia	GCA_026621935.1	efaecium	18	1	1	1	5	1	1	7	1	0	0	0	TRUE	0	0	0	0	FALSE
PDT001514469.1	clinical	2017	5	29	USA:Houston	USA	Houston	Homo sapiens	Homo sapiens	blood	Enterococcal bacteremia	GCA_026621945.1	efaecium	664	2	1	44	1	1	1	1	1	0	0	0	TRUE	0	0	0	0	FALSE
PDT001514470.1	clinical	2017	6	10	USA:Houston	USA	Houston	Homo sapiens	Homo sapiens	blood	Enterococcal bacteremia	GCA_026621975.1	efaecium	17	1	1	1	1	1	1	1	1	0	0	0	TRUE	0	0	0	0	FALSE
PDT001514471.1	clinical	2017	6	5	USA:Houston	USA	Houston	Homo sapiens	Homo sapiens	blood	Enterococcal bacteremia	GCA_026621985.1	efaecium	664	2	1	44	1	1	1	1	1	0	0	0	TRUE	0	0	0	0	FALSE
PDT001514472.1	clinical	2017	6	26	USA:Houston	USA	Houston	Homo sapiens	Homo sapiens	blood	Enterococcal bacteremia	GCA_026622015.1	efaecium	-	151	1	1	12	1	1	9	1	0	0	0	TRUE	0	0	0	0	FALSE
PDT001514473.1	clinical	2017	8	7	USA:Houston	USA	Houston	Homo sapiens	Homo sapiens	blood	Enterococcal bacteremia	GCA_026622035.1	efaecium	584	1	1	44	1	1	1	1	1	0	0	0	TRUE	0	0	0	0	FALSE
PDT001514474.1	clinical	2017	7	26	USA:Houston	USA	Houston	Homo sapiens	Homo sapiens	blood	Enterococcal bacteremia	GCA_026622055.1	efaecium	18	1	1	1	5	1	1	7	1	0	0	0	TRUE	0	0	0	0	FALSE
PDT001514475.1	clinical	2017	8	31	USA:Houston	USA	Houston	Homo sapiens	Homo sapiens	blood	Enterococcal bacteremia	GCA_026622075.1	efaecium	17	1	1	1	1	1	1	1	1	0	0	0	TRUE	0	0	0	0	FALSE
PDT001514476.1	clinical	2017	8	14	USA:Houston	USA	Houston	Homo sapiens	Homo sapiens	blood	Enterococcal bacteremia	GCA_026622085.1	efaecium	80	1	1	1	12	1	1	9	1	0	0	0	TRUE	0	0	0	0	FALSE
PDT001514477.1	clinical	2017	8	17	USA:Houston	USA	Houston	Homo sapiens	Homo sapiens	blood	Enterococcal bacteremia	GCA_026622115.1	efaecium	39	6	4	4	3	3	2	6	0	0	0	0	FALSE	0	0	0	0	FALSE
PDT001514478.1	clinical	2017	8	31	USA:Houston	USA	Houston	Homo sapiens	Homo sapiens	blood	Enterococcal bacteremia	GCA_026622135.1	efaecium	80	1	1	1	12	1	1	9	0	0	0	0	FALSE	0	0	0	0	FALSE
PDT001514479.1	clinical	2017	9	22	USA:Houston	USA	Houston	Homo sapiens	Homo sapiens	blood	Enterococcal bacteremia	GCA_026622155.1	efaecium	80	1	1	1	12	1	1	9	1	0	0	0	TRUE	0	0	0	0	FALSE
PDT001514480.1	clinical	2018	1	9	USA:Houston	USA	Houston	Homo sapiens	Homo sapiens	blood	Enterococcal bacteremia	GCA_026622175.1	efaecium	17	1	1	1	1	1	1	1	0	0	0	0	FALSE	0	0	0	0	FALSE
PDT001514481.1	clinical	2018	1	1	USA:Houston	USA	Houston	Homo sapiens	Homo sapiens	blood	Enterococcal bacteremia	GCA_026622195.1	efaecium	94	8	8	8	6	10	6	13	0	0	0	0	FALSE	0	0	0	0	FALSE
PDT001514482.1	clinical	2016	8	1	USA:Houston	USA	Houston	Homo sapiens	Homo sapiens	blood	Enterococcal bacteremia	GCA_026622215.1	efaecium	-	13	9	15	10	19	6	95	0	0	0	0	FALSE	0	0	0	0	FALSE
PDT001514483.1	clinical	2017	10	22	USA:Houston	USA	Houston	Homo sapiens	Homo sapiens	blood	Enterococcal bacteremia	GCA_026622225.1	efaecium	17	1	1	1	1	1	1	1	1	0	0	0	TRUE	0	0	0	0	FALSE
PDT001514484.1	clinical	2017	9	16	USA:Houston	USA	Houston	Homo sapiens	Homo sapiens	blood	Enterococcal bacteremia	GCA_026622255.1	efaecium	18	1	1	1	5	1	1	7	1	0	0	0	TRUE	0	0	0	0	FALSE
PDT001514485.1	clinical	2017	9	30	USA:Houston	USA	Houston	Homo sapiens	Homo sapiens	blood	Enterococcal bacteremia	GCA_026622275.1	efaecium	412	1	1	44	1	20	1	15	0	0	0	0	FALSE	0	0	0	0	FALSE
PDT001514486.1	clinical	2017	9	21	USA:Houston	USA	Houston	Homo sapiens	Homo sapiens	blood	Enterococcal bacteremia	GCA_026622285.1	efaecium	80	1	1	1	12	1	1	9	1	0	0	0	TRUE	0	0	0	0	FALSE
PDT001514487.1	clinical	2017	10	13	USA:Houston	USA	Houston	Homo sapiens	Homo sapiens	blood	Enterococcal bacteremia	GCA_026622315.1	efaecium	-	67?	6	6	1	11	1	2	0	0	0	0	FALSE	0	0	0	0	FALSE
PDT001514488.1	clinical	2017	7	17	USA:Detroit	USA	Detroit	Homo sapiens	Homo sapiens	blood	Enterococcal bacteremia	GCA_026622325.1	efaecium	736	3	1	44	1	1	1	1	1	0	0	0	TRUE	0	0	0	0	FALSE
PDT001514489.1	clinical	2017	6	29	USA:Detroit	USA	Detroit	Homo sapiens	Homo sapiens	blood	Enterococcal bacteremia	GCA_026622345.1	efaecium	117	1	1	1	1	1	1	9	1	0	0	0	TRUE	0	0	0	0	FALSE
PDT001514490.1	clinical	2017	6	23	USA:Detroit	USA	Detroit	Homo sapiens	Homo sapiens	blood	Enterococcal bacteremia	GCA_026622375.1	efaecium	117	1	1	1	1	1	1	9	1	0	0	0	TRUE	0	0	0	0	FALSE
PDT001514491.1	clinical	2017	7	4	USA:Detroit	USA	Detroit	Homo sapiens	Homo sapiens	blood	Enterococcal bacteremia	GCA_026622395.1	efaecium	17	1	1	1	1	1	1	1	1	0	0	0	TRUE	0	0	0	0	FALSE
PDT001514492.1	clinical	2017	6	21	USA:Houston	USA	Houston	Homo sapiens	Homo sapiens	blood	Enterococcal bacteremia	GCA_026622415.1	efaecium	1471	1	1	1	1	130	1	1	1	0	0	0	TRUE	0	0	0	0	FALSE
PDT001522032.1	clinical	2020	7	17	India: Puducherry	India	Puducherry	Homo sapiens	Homo sapiens	blood	Bacteremia	GCA_026770765.1	efaecium	1380	1	1	1	12	27	1	9	1	0	0	0	TRUE	0	1	1	0	TRUE
PDT001531727.1	clinical	2017	4	10	Belgium: Gilly	Belgium	Gilly	Homo sapiens	Homo sapiens	blood	Septicemia	GCA_026921175.1	efaecium	117	1	1	1	1	1	1	9	1	0	0	0	TRUE	0	0	0	0	FALSE
PDT001531728.1	clinical	2012	9	5	Belgium: Leuven	Belgium	Leuven	Homo sapiens	Homo sapiens	blood	NA	GCA_026921235.1	efaecium	203	1	1	1	1	20	1	15	1	0	0	0	TRUE	0	0	0	0	FALSE
PDT001531731.1	clinical	2014	12	20	Belgium: Leuven	Belgium	Leuven	Homo sapiens	Homo sapiens	blood	Septicemia	GCA_026922095.1	efaecium	117	1	1	1	1	1	1	9	1	0	0	0	TRUE	0	0	0	0	FALSE
PDT001531738.1	clinical	2014	11	4	Belgium: Edegem	Belgium	Edegem	Homo sapiens	Homo sapiens	blood	NA	GCA_026928435.1	efaecium	117	1	1	1	1	1	1	9	1	0	0	0	TRUE	0	0	0	0	FALSE
PDT001531739.1	clinical	2016	1	27	Belgium: Gilly	Belgium	Gilly	Homo sapiens	Homo sapiens	blood	Septicemia	GCA_026928635.1	efaecium	203	1	1	1	1	20	1	15	1	0	0	0	TRUE	0	0	0	0	FALSE
PDT001531741.1	clinical	2016	8	20	Belgium: Gilly	Belgium	Gilly	Homo sapiens	Homo sapiens	blood	Septicemia	GCA_026928695.1	efaecium	203	1	1	1	1	20	1	15	1	0	0	0	TRUE	0	0	0	0	FALSE
PDT001531744.1	clinical	2016	1	9	Belgium: Tournai	Belgium	Tournai	Homo sapiens	Homo sapiens	blood	Septicemia	GCA_026928855.1	efaecium	203	1	1	1	1	20	1	15	1	0	0	0	TRUE	0	0	0	0	FALSE
PDT001531745.1	clinical	2015	12	14	Belgium: Gilly	Belgium	Gilly	Homo sapiens	Homo sapiens	blood	Septicemia	GCA_026928895.1	efaecium	203	1	1	1	1	20	1	15	1	0	0	0	TRUE	0	0	0	0	FALSE
PDT001531747.1	clinical	2015	10	6	Belgium: Antwerp	Belgium	Antwerp	Homo sapiens	Homo sapiens	blood	NA	GCA_026928925.1	efaecium	117	1	1	1	1	1	1	9	1	0	0	0	TRUE	0	0	0	0	FALSE
PDT001531748.1	clinical	2015	12	7	Belgium: Gilly	Belgium	Gilly	Homo sapiens	Homo sapiens	blood	Septicemia	GCA_026929035.1	efaecium	203	1	1	1	1	20	1	15	1	0	0	0	TRUE	0	0	0	0	FALSE
[truncated: 19,060 more rows]
